# Supplementary material for: Trichlorido(N,N′-di-tert-butyl­benzamidinato-κ2 N,N′)silicon
Source: Acta Crystallogr Sect E Struct Rep Online. 2008 Apr 18;64(Pt 5):o870. doi: 10.1107/S1600536808010398 (PMC2961219; doi:10.1107/S1600536808010398)
Supplement: Supplementary file 1 [file e-64-0o870-sup1.cif]

##############################################################################
###                                                                        ###
###        Electronic paper (Acta Crystallographica Section E)             ###
###                                                                        ###
##############################################################################
#                                                                            #
# This CIF contains the data in a paper accepted for publication in Acta     #
# Crystallographica Section E. It conforms to the requirements of Notes      #
# for Authors for Section E, and has been peer reviewed under the auspices   #
# of the IUCr Commission on Journals.                                        #
#                                                                            #
# Full details of the Crystallographic Information File format               #
# are given in the paper "The Crystallographic Information File (CIF):       #
# a New Standard Archive File for Crystallography" by S. R. Hall, F. H.      #
# Allen and I. D. Brown [Acta Cryst. (1991), A47, 655-685].                  #
#                                                                            #
# The current version of the core CIF dictionary is obtainable from          #
# ftp://ftp.iucr.org/pub/cif_core.dic. The current version number is 2.4.    #
#                                                                            #
# Software is freely available for graphical display of the structure(s) in  #
# this CIF.  For information consult the CIF home page http://www.iucr.org/  #
# cif/home.html                                                              #
#                                                                            #
# This file may be used for bona fide research purposes within the           #
# scientific community so long as proper attribution is given to the journal # 
# article from which it was obtained.                                        #
#                                                                            #
##############################################################################
                                             
data_global
_audit_creation_method     'form.cif (version 2.0)'
_journal_data_validation_number     ?
_journal_date_recd_electronic     2008-03-30
_journal_date_accepted     2008-04-15
_journal_name_full     'Acta Crystallographica, Section E'
_journal_year     2008
_journal_volume     64
_journal_issue      5
_journal_page_first     o870
_journal_page_last     o870
_journal_paper_category     QO
_journal_coeditor_code     CV2396
_publ_contact_author_name     'Ren Chun-Xia; Ding, Yu-Qiang'
_publ_contact_author_address
;
      School of Chemical and Material Engineering
      Jiangnan University
      1800 Lihu Road
      Wuxi
      Jiangsu Province 214122
      P.R.China
;
_publ_contact_author_email     chunxiaren@sina.com
_publ_contact_author_phone     '0086-510-89880761'
_publ_section_title
;\
Trichlorido(<i>N</i>,<i>N</i>'-di-tert-butylbenzamidinato-\k^2^<i>N</i>,\
<i>N</i>')silicon
;
loop_
    _publ_author_name
    _publ_author_address
    'Lu-Dan Lv'
;
School of Chemical and Material Engineering
Jiangnan University
1800 Lihu Road
Wuxi
Jiangsu Province 214122
People's Republic of China
;
    'Jun-Jun Li'
;
College of Pharmacy
GuangDong Pharmaceutical University
Guangzhou
Guangdong Province 510006
People's Republic of China
;
    'Wei Yang'
;
School of Chemical and Material Engineering
Jiangnan University
1800 Lihu Road
Wuxi
Jiangsu Province 214122
People's Republic of China
;
    'Chun-Xia Ren'
;
School of Chemical and Material Engineering
Jiangnan University
1800 Lihu Road
Wuxi
Jiangsu Province 214122
People's Republic of China
;
    'Yu-Qiang Ding'
;
School of Chemical and Material Engineering
Jiangnan University
1800 Lihu Road
Wuxi
Jiangsu Province 214122
People's Republic of China
;
data_I
_audit_creation_method     SHELXL-97
_chemical_name_systematic
;\
Trichlorido(<i>N</i>,<i>N</i>'-di-tert-butylbenzamidinato-
\k^2^<i>N</i>,<i>N</i>')silicon
;
_chemical_name_common     ?
_chemical_formula_moiety     'C15 H23 Cl3 N2 Si'
_chemical_formula_sum     'C15 H23 Cl3 N2 Si'
_chemical_formula_iupac     'C15 H23 Cl3 N2 Si'
_chemical_formula_weight     365.80
_chemical_melting_point     ?
_symmetry_cell_setting     triclinic
_symmetry_space_group_name_H-M     'P -1'
loop_
    _symmetry_equiv_pos_as_xyz
    'x, y, z'
    '-x, -y, -z'
_cell_length_a     6.372(3)
_cell_length_b     10.278(4)
_cell_length_c     14.229(6)
_cell_angle_alpha     83.222(6)
_cell_angle_beta     83.227(6)
_cell_angle_gamma     84.189(6)
_cell_volume     915.3(7)
_cell_formula_units_Z     2
_cell_measurement_reflns_used     1365
_cell_measurement_theta_min     2.00
_cell_measurement_theta_max     25.01
_cell_measurement_temperature     273(2)
_exptl_crystal_description     Block
_exptl_crystal_colour     Colourless
_exptl_crystal_size_max     0.35
_exptl_crystal_size_mid     0.26
_exptl_crystal_size_min     0.15
_exptl_crystal_density_diffrn     1.327
_exptl_crystal_density_meas     ?
_exptl_crystal_density_method     'not measured'
_exptl_crystal_F_000     384
_exptl_absorpt_coefficient_mu     0.562
_exptl_absorpt_correction_type     'none'
_exptl_absorpt_process_details     ?
_exptl_absorpt_correction_T_min     0.8277
_exptl_absorpt_correction_T_max     0.9205
_exptl_special_details
;
;
_diffrn_ambient_temperature     273(2)
_diffrn_radiation_type     MoK\a
_diffrn_radiation_wavelength     0.71073
_diffrn_radiation_source     'fine-focus sealed tube'
_diffrn_radiation_monochromator     graphite
_diffrn_measurement_device_type     'Bruker SMART CCD area-detector'
_diffrn_measurement_method     '\f and \w'
_diffrn_detector_area_resol_mean     ?
_diffrn_reflns_number     4535
_diffrn_reflns_av_R_equivalents     0.0281
_diffrn_reflns_av_sigmaI/netI     0.0572
_diffrn_reflns_theta_min     2.00
_diffrn_reflns_theta_max     25.01
_diffrn_reflns_theta_full     25.01
_diffrn_measured_fraction_theta_max     0.979
_diffrn_measured_fraction_theta_full     0.979
_diffrn_reflns_limit_h_min     -7
_diffrn_reflns_limit_h_max     7
_diffrn_reflns_limit_k_min     -7
_diffrn_reflns_limit_k_max     12
_diffrn_reflns_limit_l_min     -16
_diffrn_reflns_limit_l_max     16
_diffrn_standards_number     ?
_diffrn_standards_interval_count     ?
_diffrn_standards_interval_time     ?
_diffrn_standards_decay_%     ?
_refine_special_details
;
Refinement of <i>F</i>^2^ against ALL reflections. The weighted <i>R</i>-factor
<i>wR</i> and goodness of fit <i>S</i> are based on <i>F</i>^2^, conventional
<i>R</i>-factors <i>R</i> are based on <i>F</i>, with <i>F</i> set to zero for
negative <i>F</i>^2^. The threshold expression of <i>F</i>^2^ >
\s(<i>F</i>^2^) is used only for calculating <i>R</i>-factors(gt) <i>etc</i>.
and is not relevant to the choice of reflections for refinement.
<i>R</i>-factors based on <i>F</i>^2^ are statistically about twice as large
as those based on <i>F</i>, and <i>R</i>- factors based on ALL data will be
even larger.
;
_reflns_number_total     3166
_reflns_number_gt     2189
_reflns_threshold_expression     I>2\s(I)
_refine_ls_structure_factor_coef     Fsqd
_refine_ls_matrix_type     full
_refine_ls_R_factor_all     0.0702
_refine_ls_R_factor_gt     0.0526
_refine_ls_wR_factor_gt     0.1488
_refine_ls_wR_factor_ref     0.1591
_refine_ls_goodness_of_fit_ref     0.986
_refine_ls_restrained_S_all     0.986
_refine_ls_number_reflns     3166
_refine_ls_number_parameters     196
_refine_ls_number_restraints     0
_refine_ls_hydrogen_treatment     constr
_refine_ls_weighting_scheme     calc
_refine_ls_weighting_details
                  'calc w=1/[\s^2^(Fo^2^)+(0.102P)^2^] where P=(Fo^2^+2Fc^2^)/3'
_atom_sites_solution_hydrogens     geom
_atom_sites_solution_primary     direct
_atom_sites_solution_secondary     difmap
_refine_ls_shift/su_max     0.000
_refine_ls_shift/su_mean     0.000
_refine_diff_density_max     0.439
_refine_diff_density_min     -0.434
_refine_ls_extinction_method     none
_refine_ls_extinction_coef     ?
loop_
    _atom_type_symbol
    _atom_type_description
    _atom_type_scat_dispersion_real
    _atom_type_scat_dispersion_imag
    _atom_type_scat_source
    'C' 'C' 0.0033 0.0016
                         'International Tables Vol C Tables 4.2.6.8 and 6.1.1.4'
    'H' 'H' 0.0000 0.0000
                         'International Tables Vol C Tables 4.2.6.8 and 6.1.1.4'
    'N' 'N' 0.0061 0.0033
                         'International Tables Vol C Tables 4.2.6.8 and 6.1.1.4'
    'Si' 'Si' 0.0817 0.0704
                         'International Tables Vol C Tables 4.2.6.8 and 6.1.1.4'
    'Cl' 'Cl' 0.1484 0.1585
                         'International Tables Vol C Tables 4.2.6.8 and 6.1.1.4'
_computing_data_collection     'SMART (Bruker, 1998)'
_computing_cell_refinement     'SAINT-Plus (Bruker, 1998)'
_computing_data_reduction     'SAINT-Plus (Bruker, 1998)'
_computing_structure_solution     'SHELXS97 (Sheldrick, 2008)'
_computing_structure_refinement     'SHELXL97 (Sheldrick, 2008)'
_computing_molecular_graphics     'PLATON (Spek, 2003)'
_computing_publication_material     'SHELXL97 (Sheldrick, 2008)'
loop_
    _atom_site_type_symbol
    _atom_site_label
    _atom_site_fract_x
    _atom_site_fract_y
    _atom_site_fract_z
    _atom_site_U_iso_or_equiv
    _atom_site_adp_type
    _atom_site_calc_flag
    _atom_site_refinement_flags
    _atom_site_occupancy
    _atom_site_disorder_assembly
    _atom_site_disorder_group
    Si Si1 0.38635(14) 0.09933(9) 0.76514(7) 0.0428(3) Uani d . 1 . .
    Cl Cl1 0.54115(17) -0.02445(10) 0.66177(8) 0.0732(4) Uani d . 1 . .
    Cl Cl2 0.22531(16) -0.05055(9) 0.84243(7) 0.0598(3) Uani d . 1 . .
    Cl Cl3 0.67974(13) 0.13745(9) 0.80465(7) 0.0564(3) Uani d . 1 . .
    N N1 0.2423(4) 0.2341(2) 0.83913(18) 0.0396(6) Uani d . 1 . .
    N N2 0.2521(4) 0.2228(3) 0.68974(18) 0.0443(7) Uani d . 1 . .
    C C1 0.1884(5) 0.3019(3) 0.7605(2) 0.0390(7) Uani d . 1 . .
    C C2 0.1051(5) 0.4426(3) 0.7473(2) 0.0406(8) Uani d . 1 . .
    C C3 0.2489(6) 0.5342(3) 0.7133(3) 0.0536(9) Uani d . 1 . .
    H H3 0.3908 0.5063 0.6976 0.064 Uiso calc R 1 . .
    C C4 0.1823(7) 0.6665(4) 0.7027(3) 0.0649(11) Uani d . 1 . .
    H H4 0.2794 0.7278 0.6807 0.078 Uiso calc R 1 . .
    C C5 -0.0281(8) 0.7075(4) 0.7249(3) 0.0675(12) Uani d . 1 . .
    H H5 -0.0728 0.7967 0.7177 0.081 Uiso calc R 1 . .
    C C6 -0.1716(6) 0.6183(4) 0.7572(3) 0.0596(10) Uani d . 1 . .
    H H6 -0.3137 0.6470 0.7716 0.072 Uiso calc R 1 . .
    C C7 -0.1065(5) 0.4847(3) 0.7686(2) 0.0499(9) Uani d . 1 . .
    H H7 -0.2046 0.4240 0.7906 0.060 Uiso calc R 1 . .
    C C8 0.1975(6) 0.2399(4) 0.5881(2) 0.0564(10) Uani d . 1 . .
    C C9 0.3937(9) 0.2735(6) 0.5218(3) 0.0974(18) Uani d . 1 . .
    H H9A 0.4331 0.3576 0.5330 0.146 Uiso calc R 1 . .
    H H9B 0.3638 0.2767 0.4570 0.146 Uiso calc R 1 . .
    H H9C 0.5081 0.2074 0.5335 0.146 Uiso calc R 1 . .
    C C10 0.0117(9) 0.3443(4) 0.5736(3) 0.0904(16) Uani d . 1 . .
    H H10A -0.1015 0.3288 0.6233 0.136 Uiso calc R 1 . .
    H H10B -0.0376 0.3396 0.5130 0.136 Uiso calc R 1 . .
    H H10C 0.0577 0.4300 0.5755 0.136 Uiso calc R 1 . .
    C C11 0.1190(7) 0.1105(4) 0.5664(3) 0.0682(12) Uani d . 1 . .
    H H11A 0.2315 0.0412 0.5708 0.102 Uiso calc R 1 . .
    H H11B 0.0761 0.1215 0.5032 0.102 Uiso calc R 1 . .
    H H11C 0.0005 0.0882 0.6115 0.102 Uiso calc R 1 . .
    C C12 0.2239(5) 0.2735(3) 0.9381(2) 0.0452(8) Uani d . 1 . .
    C C13 0.3108(7) 0.1583(4) 1.0033(3) 0.0732(12) Uani d . 1 . .
    H H13A 0.2254 0.0860 1.0053 0.110 Uiso calc R 1 . .
    H H13B 0.3077 0.1839 1.0662 0.110 Uiso calc R 1 . .
    H H13C 0.4543 0.1319 0.9796 0.110 Uiso calc R 1 . .
    C C14 0.3482(7) 0.3920(4) 0.9418(3) 0.0686(12) Uani d . 1 . .
    H H14A 0.4918 0.3739 0.9145 0.103 Uiso calc R 1 . .
    H H14B 0.3474 0.4087 1.0068 0.103 Uiso calc R 1 . .
    H H14C 0.2833 0.4677 0.9064 0.103 Uiso calc R 1 . .
    C C15 -0.0083(6) 0.3052(4) 0.9733(3) 0.0659(11) Uani d . 1 . .
    H H15A -0.0616 0.3854 0.9388 0.099 Uiso calc R 1 . .
    H H15B -0.0213 0.3155 1.0400 0.099 Uiso calc R 1 . .
    H H15C -0.0884 0.2348 0.9633 0.099 Uiso calc R 1 . .
loop_
    _atom_site_aniso_label
    _atom_site_aniso_U_11
    _atom_site_aniso_U_22
    _atom_site_aniso_U_33
    _atom_site_aniso_U_12
    _atom_site_aniso_U_13
    _atom_site_aniso_U_23
    Si1 0.0501(6) 0.0290(5) 0.0498(6) -0.0020(4) -0.0022(4) -0.0107(4)
    Cl1 0.0790(7) 0.0593(7) 0.0827(8) 0.0118(5) 0.0007(6) -0.0375(6)
    Cl2 0.0756(7) 0.0345(5) 0.0695(6) -0.0162(4) -0.0042(5) -0.0006(4)
    Cl3 0.0471(5) 0.0533(6) 0.0713(6) -0.0056(4) -0.0073(4) -0.0152(5)
    N1 0.0508(15) 0.0308(15) 0.0374(15) 0.0031(12) -0.0052(12) -0.0105(12)
    N2 0.0605(17) 0.0336(15) 0.0396(15) -0.0012(13) -0.0024(13) -0.0129(13)
    C1 0.0439(17) 0.0298(17) 0.0451(19) -0.0076(14) -0.0032(14) -0.0094(15)
    C2 0.053(2) 0.0281(17) 0.0425(18) -0.0024(15) -0.0092(15) -0.0083(14)
    C3 0.064(2) 0.035(2) 0.063(2) -0.0093(17) -0.0059(18) -0.0084(17)
    C4 0.087(3) 0.035(2) 0.075(3) -0.017(2) -0.016(2) -0.002(2)
    C5 0.101(3) 0.031(2) 0.073(3) 0.005(2) -0.029(2) -0.0103(19)
    C6 0.065(2) 0.046(2) 0.068(3) 0.0146(19) -0.015(2) -0.0132(19)
    C7 0.056(2) 0.0355(19) 0.060(2) -0.0060(16) -0.0092(17) -0.0067(17)
    C8 0.088(3) 0.045(2) 0.040(2) -0.015(2) -0.0090(18) -0.0070(17)
    C9 0.136(5) 0.114(4) 0.049(3) -0.065(4) 0.010(3) -0.008(3)
    C10 0.151(5) 0.064(3) 0.063(3) 0.016(3) -0.053(3) -0.014(2)
    C11 0.087(3) 0.061(3) 0.064(3) -0.017(2) -0.013(2) -0.023(2)
    C12 0.055(2) 0.042(2) 0.0395(18) 0.0009(16) -0.0067(15) -0.0108(16)
    C13 0.105(3) 0.066(3) 0.046(2) 0.022(2) -0.020(2) -0.009(2)
    C14 0.091(3) 0.068(3) 0.055(2) -0.029(2) -0.004(2) -0.025(2)
    C15 0.068(3) 0.078(3) 0.049(2) -0.001(2) 0.0006(19) -0.009(2)
_geom_special_details
;
All e.s.d.'s (except the e.s.d. in the dihedral angle between two l.s. planes)
are estimated using the full covariance matrix. The cell e.s.d.'s are taken
into account individually in the estimation of e.s.d.'s in distances, angles
and torsion angles; correlations between e.s.d.'s in cell parameters are only
used when they are defined by crystal symmetry. An approximate (isotropic)
treatment of cell e.s.d.'s is used for estimating e.s.d.'s involving l.s.
planes.
;
loop_
    _geom_bond_atom_site_label_1
    _geom_bond_atom_site_label_2
    _geom_bond_site_symmetry_2
    _geom_bond_distance
    _geom_bond_publ_flag
    Si1 N2 . 1.780(3) ?
    Si1 N1 . 1.931(3) ?
    Si1 Cl2 . 2.0711(14) ?
    Si1 Cl3 . 2.1005(14) ?
    Si1 Cl1 . 2.1449(14) ?
    N1 C1 . 1.308(4) ?
    N1 C12 . 1.499(4) ?
    N2 C1 . 1.368(4) ?
    N2 C8 . 1.513(4) ?
    C1 C2 . 1.488(4) ?
    C2 C7 . 1.383(5) ?
    C2 C3 . 1.386(5) ?
    C3 C4 . 1.379(5) ?
    C3 H3 . 0.9300 ?
    C4 C5 . 1.375(6) ?
    C4 H4 . 0.9300 ?
    C5 C6 . 1.363(6) ?
    C5 H5 . 0.9300 ?
    C6 C7 . 1.390(5) ?
    C6 H6 . 0.9300 ?
    C7 H7 . 0.9300 ?
    C8 C9 . 1.518(6) ?
    C8 C10 . 1.531(6) ?
    C8 C11 . 1.544(5) ?
    C9 H9A . 0.9600 ?
    C9 H9B . 0.9600 ?
    C9 H9C . 0.9600 ?
    C10 H10A . 0.9600 ?
    C10 H10B . 0.9600 ?
    C10 H10C . 0.9600 ?
    C11 H11A . 0.9600 ?
    C11 H11B . 0.9600 ?
    C11 H11C . 0.9600 ?
    C12 C13 . 1.516(5) ?
    C12 C15 . 1.520(5) ?
    C12 C14 . 1.527(5) ?
    C13 H13A . 0.9600 ?
    C13 H13B . 0.9600 ?
    C13 H13C . 0.9600 ?
    C14 H14A . 0.9600 ?
    C14 H14B . 0.9600 ?
    C14 H14C . 0.9600 ?
    C15 H15A . 0.9600 ?
    C15 H15B . 0.9600 ?
    C15 H15C . 0.9600 ?
loop_
    _geom_angle_atom_site_label_1
    _geom_angle_atom_site_label_2
    _geom_angle_atom_site_label_3
    _geom_angle_site_symmetry_1
    _geom_angle_site_symmetry_3
    _geom_angle
    _geom_angle_publ_flag
    N2 Si1 N1 . . 70.14(12) ?
    N2 Si1 Cl2 . . 120.61(11) ?
    N1 Si1 Cl2 . . 94.21(10) ?
    N2 Si1 Cl3 . . 118.03(10) ?
    N1 Si1 Cl3 . . 90.61(9) ?
    Cl2 Si1 Cl3 . . 119.05(6) ?
    N2 Si1 Cl1 . . 100.24(10) ?
    N1 Si1 Cl1 . . 169.82(10) ?
    Cl2 Si1 Cl1 . . 93.66(6) ?
    Cl3 Si1 Cl1 . . 91.20(6) ?
    C1 N1 C12 . . 129.8(3) ?
    C1 N1 Si1 . . 89.35(19) ?
    C12 N1 Si1 . . 139.8(2) ?
    C1 N2 C8 . . 128.9(3) ?
    C1 N2 Si1 . . 94.06(19) ?
    C8 N2 Si1 . . 136.8(2) ?
    N1 C1 N2 . . 105.9(3) ?
    N1 C1 C2 . . 127.5(3) ?
    N2 C1 C2 . . 126.0(3) ?
    N1 C1 Si1 . . 56.34(16) ?
    N2 C1 Si1 . . 49.93(16) ?
    C2 C1 Si1 . . 167.6(2) ?
    C7 C2 C3 . . 119.5(3) ?
    C7 C2 C1 . . 122.9(3) ?
    C3 C2 C1 . . 117.6(3) ?
    C4 C3 C2 . . 120.2(4) ?
    C4 C3 H3 . . 119.9 ?
    C2 C3 H3 . . 119.9 ?
    C5 C4 C3 . . 119.8(4) ?
    C5 C4 H4 . . 120.1 ?
    C3 C4 H4 . . 120.1 ?
    C6 C5 C4 . . 120.5(4) ?
    C6 C5 H5 . . 119.7 ?
    C4 C5 H5 . . 119.7 ?
    C5 C6 C7 . . 120.3(4) ?
    C5 C6 H6 . . 119.9 ?
    C7 C6 H6 . . 119.9 ?
    C2 C7 C6 . . 119.6(3) ?
    C2 C7 H7 . . 120.2 ?
    C6 C7 H7 . . 120.2 ?
    N2 C8 C9 . . 109.0(3) ?
    N2 C8 C10 . . 111.9(3) ?
    C9 C8 C10 . . 111.4(4) ?
    N2 C8 C11 . . 108.6(3) ?
    C9 C8 C11 . . 110.8(3) ?
    C10 C8 C11 . . 105.1(3) ?
    C8 C9 H9A . . 109.5 ?
    C8 C9 H9B . . 109.5 ?
    H9A C9 H9B . . 109.5 ?
    C8 C9 H9C . . 109.5 ?
    H9A C9 H9C . . 109.5 ?
    H9B C9 H9C . . 109.5 ?
    C8 C10 H10A . . 109.5 ?
    C8 C10 H10B . . 109.5 ?
    H10A C10 H10B . . 109.5 ?
    C8 C10 H10C . . 109.5 ?
    H10A C10 H10C . . 109.5 ?
    H10B C10 H10C . . 109.5 ?
    C8 C11 H11A . . 109.5 ?
    C8 C11 H11B . . 109.5 ?
    H11A C11 H11B . . 109.5 ?
    C8 C11 H11C . . 109.5 ?
    H11A C11 H11C . . 109.5 ?
    H11B C11 H11C . . 109.5 ?
    N1 C12 C13 . . 108.6(3) ?
    N1 C12 C15 . . 109.8(3) ?
    C13 C12 C15 . . 107.9(3) ?
    N1 C12 C14 . . 111.2(3) ?
    C13 C12 C14 . . 109.3(3) ?
    C15 C12 C14 . . 110.0(3) ?
    C12 C13 H13A . . 109.5 ?
    C12 C13 H13B . . 109.5 ?
    H13A C13 H13B . . 109.5 ?
    C12 C13 H13C . . 109.5 ?
    H13A C13 H13C . . 109.5 ?
    H13B C13 H13C . . 109.5 ?
    C12 C14 H14A . . 109.5 ?
    C12 C14 H14B . . 109.5 ?
    H14A C14 H14B . . 109.5 ?
    C12 C14 H14C . . 109.5 ?
    H14A C14 H14C . . 109.5 ?
    H14B C14 H14C . . 109.5 ?
    C12 C15 H15A . . 109.5 ?
    C12 C15 H15B . . 109.5 ?
    H15A C15 H15B . . 109.5 ?
    C12 C15 H15C . . 109.5 ?
    H15A C15 H15C . . 109.5 ?
    H15B C15 H15C . . 109.5 ?
