# Supplementary material for: Trichlorido(N,N′-di-tert-butyl­benzamidinato-κ2 N,N′)silicon
Source: Acta Crystallogr Sect E Struct Rep Online. 2008 Apr 18;64(Pt 5):o870. doi: 10.1107/S1600536808010398 (PMC2961219; doi:10.1107/S1600536808010398)
Supplement: Supplementary file 2 [file e-64-0o870-Isup2.hkl]

# 
# h,k,l, Fc-squared, Fo-squared, sigma(Fo-squared) and status flag 
# 
data_I
_shelx_title ' xb2237m in P-1' 
_shelx_refln_list_code          4 
_shelx_F_calc_maximum      128.51 
_exptl_crystal_F_000       384.00 
_reflns_d_resolution_high  0.8406 
 
loop_ 
 _symmetry_equiv_pos_as_xyz 
 'x, y, z' 
 '-x, -y, -z' 
 
_cell_length_a     6.3716 
_cell_length_b    10.2777 
_cell_length_c    14.2295 
_cell_angle_alpha  83.222 
_cell_angle_beta   83.227 
_cell_angle_gamma  84.189 
 
_shelx_F_squared_multiplier     1.000 
 
loop_ 
 _refln_index_h 
 _refln_index_k 
 _refln_index_l 
 _refln_F_squared_calc 
 _refln_F_squared_meas 
 _refln_F_squared_sigma 
 _refln_observed_status 
   1   0   0        3.39       -0.11      0.78 o 
   2   0   0     2133.80     2279.07     55.87 o 
   3   0   0        9.52       13.50      2.46 o 
   4   0   0       74.01       68.10     10.26 o 
   5   0   0       54.57       62.80      5.46 o 
   6   0   0        0.06        1.41      5.02 o 
   7   0   0       11.31        6.69      6.79 o 
  -7   1   0       46.01       55.01      7.59 o 
  -6   1   0       35.96       36.26      5.95 o 
  -5   1   0       54.82       44.51      4.72 o 
  -4   1   0       85.22       83.26      5.00 o 
  -3   1   0       45.68       47.31      3.23 o 
  -2   1   0       46.83       39.18      2.34 o 
  -1   1   0      147.22      203.12      9.98 o 
   0   1   0     1833.31     2448.13     88.07 o 
   1   1   0    16515.39    12576.25    410.51 o 
   2   1   0       96.03      141.20      4.80 o 
   3   1   0       15.24        6.47      1.41 o 
   4   1   0      417.96      415.55     20.27 o 
   5   1   0        3.28        2.89      4.09 o 
   6   1   0       42.07       52.96      6.49 o 
   7   1   0       15.85       18.73      7.24 o 
  -7   2   0       53.56       56.97      7.71 o 
  -6   2   0        1.80        0.04      4.81 o 
  -5   2   0        0.06        1.16      3.88 o 
  -4   2   0      315.28      340.19     11.02 o 
  -3   2   0        3.76        0.43      2.16 o 
  -2   2   0      275.55      310.12      8.84 o 
  -1   2   0     2466.30     2920.89     70.95 o 
   0   2   0       25.04       20.81      1.12 o 
   1   2   0      143.10       70.35      3.74 o 
   2   2   0      313.85      203.69      8.88 o 
   3   2   0     1410.15     1368.56     47.60 o 
   4   2   0       35.60       32.69      5.66 o 
   5   2   0       87.06       76.05     16.27 o 
   6   2   0       61.41       71.12      9.83 o 
   7   2   0       47.56       48.07     11.03 o 
  -7   3   0        4.58        4.92      6.97 o 
  -6   3   0        0.37        0.35      5.04 o 
  -5   3   0       20.73       22.22      4.49 o 
  -4   3   0      179.57      177.29      7.34 o 
  -3   3   0      359.10      354.09     10.56 o 
  -2   3   0      164.98      179.48      6.75 o 
  -1   3   0      648.73      820.21     20.70 o 
   0   3   0      478.05      484.98     12.40 o 
   1   3   0     2371.52     2611.79     85.63 o 
   2   3   0     1649.10     1351.70     45.94 o 
   3   3   0     5283.69     5034.14    166.53 o 
   4   3   0      231.78      173.42     10.28 o 
   5   3   0      694.79      759.12     30.70 o 
   6   3   0        7.38        2.14      7.50 o 
   7   3   0        1.50        4.06      9.62 o 
  -6   4   0       75.79       88.91      7.47 o 
  -5   4   0        0.31       -0.89      4.36 o 
  -4   4   0      409.65      444.27     13.56 o 
  -3   4   0       69.88       80.31      9.32 o 
  -2   4   0      336.90      356.83     10.31 o 
  -1   4   0       18.86       27.83      2.73 o 
   0   4   0       18.97       32.48      4.98 o 
   1   4   0      270.38      363.16     19.07 o 
   2   4   0      438.63      412.15     10.75 o 
   3   4   0     2712.58     2931.70     98.30 o 
   4   4   0      585.67      530.56     22.02 o 
   5   4   0       80.92       91.19      9.39 o 
   6   4   0       70.07       60.19     10.12 o 
   7   4   0        9.04        4.88     10.00 o 
  -6   5   0       23.95       20.97      9.46 o 
  -5   5   0       37.51       23.78      7.68 o 
  -4   5   0      181.34      165.29      7.48 o 
  -3   5   0       65.63       68.47      4.43 o 
  -2   5   0      132.04      142.46      5.65 o 
  -1   5   0        9.08        8.43      1.93 o 
   0   5   0      616.33      639.07     16.53 o 
   1   5   0      578.28      652.59     16.94 o 
   2   5   0      165.72      154.70      6.72 o 
   3   5   0      485.88      504.35     13.43 o 
   4   5   0       37.29       36.27      6.67 o 
   5   5   0       11.45       11.66      6.77 o 
   6   5   0       22.94       18.58      8.85 o 
   7   5   0       14.33        6.38     10.17 o 
  -6   6   0        4.30        3.24      9.34 o 
  -5   6   0       46.20       43.67      8.94 o 
  -4   6   0       76.14       89.65      9.61 o 
  -3   6   0        0.57       -1.09      5.71 o 
  -2   6   0        0.96       -0.75      4.83 o 
  -1   6   0        7.38        6.72      4.31 o 
   0   6   0       39.69       40.74      2.60 o 
   1   6   0        6.37        5.32      1.93 o 
   2   6   0      746.00      804.33     27.78 o 
   3   6   0        8.55        9.87      2.75 o 
   4   6   0       60.08       57.73      4.78 o 
   5   6   0       60.45       71.11      6.19 o 
   6   6   0      247.64      254.29     11.71 o 
  -5   7   0       20.67       12.14      8.72 o 
  -4   7   0       10.18       14.73      7.97 o 
  -3   7   0      202.00      180.80     13.16 o 
  -2   7   0       22.33       23.42      6.50 o 
  -1   7   0     1038.47     1083.45     43.07 o 
   0   7   0       10.67       20.94      5.14 o 
   1   7   0      568.12      634.12     26.52 o 
   2   7   0      124.59      114.58      5.74 o 
   3   7   0        6.99       12.79      3.09 o 
   4   7   0      132.22      125.69      7.29 o 
   5   7   0       41.37       61.51      6.43 o 
   6   7   0      235.69      313.72     15.47 o 
  -5   8   0        0.35        0.39      9.48 o 
  -4   8   0       65.85       60.39     10.60 o 
  -3   8   0       43.99       41.80      8.90 o 
  -2   8   0       45.14       40.66      7.81 o 
  -1   8   0      440.92      435.78     20.91 o 
   0   8   0       45.55       52.80      7.24 o 
   1   8   0        3.90        5.94      5.04 o 
   2   8   0       38.65       57.41      7.13 o 
   3   8   0       17.44       20.63      7.28 o 
   4   8   0       22.97       21.58      4.04 o 
   5   8   0       56.33       64.20      6.29 o 
   6   8   0       32.54       62.48      8.05 o 
  -4   9   0      102.85       92.51     12.77 o 
  -3   9   0       12.28        7.18      8.36 o 
  -2   9   0       76.96       76.96      9.86 o 
  -1   9   0      223.65      190.27     13.26 o 
   0   9   0       10.79        4.87      6.12 o 
   1   9   0       59.58       53.59      7.86 o 
   2   9   0        2.95        6.97      5.90 o 
   3   9   0        2.56        2.40      7.19 o 
  -3  10   0       13.23        7.78      9.33 o 
  -2  10   0      150.76      128.32     12.46 o 
  -1  10   0        6.83        0.82      7.08 o 
   0  10   0       17.00       21.19      7.67 o 
   1  10   0       20.86        5.26      7.01 o 
   2  10   0      105.92      102.17     10.29 o 
   3  10   0       14.32        9.81      8.33 o 
   4  10   0       55.36      672.76     96.17 o 
  -2  11   0       26.80       23.04      9.73 o 
  -1  11   0       10.98       13.68      8.90 o 
   0  11   0       58.20       60.22     10.22 o 
   1  11   0       80.01       65.75     10.56 o 
   2  11   0      224.38      201.16     15.22 o 
   3  11   0        0.68       -1.69      9.36 o 
   0  12   0       53.91       52.65     11.33 o 
   1  12   0       96.56       78.93     11.94 o 
  -1 -12   1        4.09        0.88      9.14 o 
  -3 -11   1       66.36       69.66     12.07 o 
  -2 -11   1      245.76      228.68     16.35 o 
  -1 -11   1        0.04        0.49      8.01 o 
   0 -11   1       21.07       13.37      8.60 o 
   1 -11   1        0.04       -1.25      8.36 o 
   2 -11   1        0.68        1.79      8.87 o 
  -4 -10   1       57.45      348.87     68.28 o 
  -3 -10   1      139.28      181.72     15.23 o 
  -2 -10   1      687.34      654.55     29.39 o 
  -1 -10   1       13.84       11.91      7.29 o 
   0 -10   1       71.45       60.41      9.29 o 
   1 -10   1       68.10       74.21     10.19 o 
   2 -10   1        5.67        9.55      8.06 o 
   3 -10   1        1.85        2.98      9.43 o 
  -3  -9   1      154.00      174.36     13.86 o 
  -2  -9   1       58.44       79.42      8.80 o 
  -1  -9   1      116.35      128.03     11.05 o 
   0  -9   1       38.22       43.78      7.82 o 
   1  -9   1       50.94       81.36      9.66 o 
   2  -9   1      107.37       91.86     10.43 o 
   3  -9   1        1.35       -2.16      8.06 o 
   4  -9   1        0.51       -2.14      9.39 o 
  -3  -8   1        3.77        8.09      6.63 o 
  -2  -8   1       78.33       91.70      8.54 o 
  -1  -8   1       81.01       65.54      7.65 o 
   0  -8   1      244.79      256.81     14.56 o 
   1  -8   1      557.85      549.66     24.99 o 
   2  -8   1       21.90       21.46      7.08 o 
   3  -8   1        2.65        1.58      7.41 o 
   4  -8   1        0.31        0.74      8.34 o 
   5  -8   1        6.93        5.09      9.63 o 
  -6  -7   1        5.00        2.69      5.12 o 
  -5  -7   1      122.24      165.96     10.59 o 
  -4  -7   1       17.28       14.85      3.94 o 
  -3  -7   1       18.56       24.95      3.43 o 
  -2  -7   1      898.86      897.28     35.77 o 
  -1  -7   1      102.41       91.68      8.20 o 
   0  -7   1     1352.94     1419.06     54.65 o 
   1  -7   1     1256.66     1233.31     48.47 o 
   2  -7   1       75.30       64.86      8.05 o 
   3  -7   1      167.94      161.13     12.59 o 
   4  -7   1       29.93       44.81      9.08 o 
   5  -7   1        6.44        4.50      8.59 o 
  -6  -6   1       48.70       34.48     10.10 o 
  -5  -6   1       46.51       46.27      8.54 o 
  -4  -6   1      290.07      270.03     14.14 o 
  -3  -6   1        9.54       10.39      2.59 o 
  -2  -6   1      251.93      275.15      8.36 o 
  -1  -6   1      474.01      518.22     13.91 o 
   0  -6   1     1129.29     1215.06     46.75 o 
   1  -6   1     1486.80     1598.70     60.86 o 
   2  -6   1       10.71        7.28      5.19 o 
   3  -6   1        8.46        4.75      5.97 o 
   4  -6   1       11.64        1.60      6.49 o 
   5  -6   1       83.90       70.82      9.97 o 
   6  -6   1       16.52        7.26      9.65 o 
  -7  -5   1        9.19        9.14     10.50 o 
  -6  -5   1       98.97      102.98     11.85 o 
  -5  -5   1        2.82        2.40      6.85 o 
  -4  -5   1      482.17      475.92     20.42 o 
  -3  -5   1      462.95      419.15     17.10 o 
  -2  -5   1      294.31      305.22      8.43 o 
  -1  -5   1       37.10       28.26      2.05 o 
   0  -5   1      243.25      241.23      6.92 o 
   1  -5   1     1120.67     1237.94     30.92 o 
   2  -5   1       32.33       30.13      3.92 o 
   3  -5   1        0.29        1.16      2.85 o 
   4  -5   1      526.67      522.32     23.49 o 
   5  -5   1       20.49       18.68      7.43 o 
   6  -5   1        0.19        1.01      8.59 o 
  -7  -4   1       33.72       43.87     11.67 o 
  -6  -4   1        3.29        0.73      7.91 o 
  -5  -4   1        0.26       -4.58      6.12 o 
  -4  -4   1       15.48       11.52      5.32 o 
  -3  -4   1      338.43      332.06     14.30 o 
  -1  -4   1      442.01      406.26     10.77 o 
   0  -4   1      319.20      414.42     10.83 o 
   1  -4   1     2201.27     2849.87     69.58 o 
   2  -4   1        6.71        6.33      2.68 o 
   3  -4   1     1920.75     1959.39     73.32 o 
   4  -4   1      501.44      459.48     13.95 o 
   5  -4   1       60.73       59.83      5.64 o 
   6  -4   1       15.01        9.60      5.78 o 
  -7  -3   1       40.78       48.32     11.19 o 
  -6  -3   1       51.27       44.04      9.07 o 
  -5  -3   1      537.46      570.83     24.64 o 
  -4  -3   1      392.26      354.66     16.42 o 
  -3  -3   1      763.62      800.89     29.32 o 
  -2  -3   1     1057.75     1199.43     41.06 o 
  -1  -3   1      232.68      254.42      9.62 o 
   0  -3   1       29.13       30.23      3.14 o 
   1  -3   1      878.68     1085.89     32.43 o 
   2  -3   1     1576.52     1757.28     43.60 o 
   3  -3   1     1645.28     1651.21     41.46 o 
   4  -3   1     1531.15     1562.11     39.98 o 
   5  -3   1       11.51       10.74      4.19 o 
   6  -3   1        8.05        9.17      5.13 o 
   7  -3   1        2.05        0.74      6.77 o 
  -7  -2   1        2.31        1.48      9.34 o 
  -6  -2   1      114.14      127.60     11.71 o 
  -5  -2   1       38.13       48.42      7.50 o 
  -4  -2   1        1.79       -0.44      4.46 o 
  -3  -2   1      753.26      609.33     22.96 o 
  -2  -2   1      104.72       91.54      5.58 o 
   0  -2   1     1450.43     1658.35     60.30 o 
   1  -2   1       39.45       28.02      2.23 o 
   2  -2   1       18.36       17.00      5.79 o 
   3  -2   1      387.62      383.66     11.22 o 
   4  -2   1      435.24      440.21     40.19 o 
   5  -2   1        4.61        0.95      4.02 o 
   6  -2   1        0.07       -0.37      4.94 o 
   7  -2   1       23.73       23.56      7.20 o 
  -7  -1   1       76.25       87.72      8.89 o 
  -6  -1   1      167.87      195.92     10.10 o 
  -5  -1   1       24.32       21.26      4.62 o 
  -4  -1   1      294.11      310.50     12.11 o 
  -3  -1   1       15.20       18.05      1.72 o 
  -2  -1   1      174.73      176.68      5.19 o 
  -1  -1   1      488.48      479.02     16.66 o 
   0  -1   1     3039.53     3124.65    112.38 o 
   1  -1   1      870.21      882.70     39.71 o 
   2  -1   1      119.87      137.42      4.74 o 
   3  -1   1      389.45      380.85     11.90 o 
   4  -1   1        0.76        0.43      3.04 o 
   5  -1   1        2.71        0.77      3.83 o 
   6  -1   1      123.37      146.13     16.14 o 
   7  -1   1       77.52       92.48      8.47 o 
  -7   0   1       97.41      123.55      9.47 o 
  -6   0   1      188.59      229.19     10.50 o 
  -5   0   1       12.25        8.81      4.26 o 
  -4   0   1      560.44      640.15     24.40 o 
  -3   0   1     1849.05     1869.11     73.40 o 
  -2   0   1     2999.45     2758.63     91.46 o 
  -1   0   1     3720.88     3048.14     83.11 o 
   1   0   1     3822.77     3360.55     81.46 o 
   2   0   1      503.50      410.73     11.15 o 
   3   0   1       54.31       54.46      5.29 o 
   4   0   1      209.13      240.69      8.77 o 
   5   0   1       56.19       53.25      5.27 o 
   6   0   1      280.33      318.44     12.46 o 
   7   0   1      201.73      256.33     12.58 o 
  -7   1   1       11.14        8.11      6.70 o 
  -6   1   1       90.05       85.82     45.75 o 
  -5   1   1       16.20       12.81      4.06 o 
  -4   1   1       10.63       10.36      3.58 o 
  -3   1   1      293.95      271.20     16.59 o 
  -2   1   1     4913.34     4799.25    116.52 o 
  -1   1   1      290.86      260.36     10.21 o 
   0   1   1     3353.58     3823.00    125.19 o 
   1   1   1        0.16        0.64      0.65 o 
   2   1   1      730.18      678.67     20.73 o 
   3   1   1      822.66      796.75     21.09 o 
   4   1   1       81.49       94.75      5.50 o 
   5   1   1        0.31        0.03      4.14 o 
   6   1   1       89.28      113.01      7.96 o 
   7   1   1       72.03       82.38      8.65 o 
  -7   2   1        0.98        0.31      6.73 o 
  -6   2   1        0.02        0.59      4.93 o 
  -5   2   1       72.24       70.81      5.65 o 
  -4   2   1      768.04      736.04     47.17 o 
  -3   2   1      790.30      710.19     27.36 o 
  -2   2   1      852.87      832.42     52.46 o 
  -1   2   1     1012.59     1233.41     36.98 o 
   0   2   1     1357.83     1606.77     39.21 o 
   1   2   1       10.22       14.26      1.27 o 
   2   2   1     1020.59     1012.39     35.01 o 
   3   2   1      319.80      241.24     11.04 o 
   4   2   1       63.10       69.23      4.82 o 
   5   2   1        4.14        4.02      4.28 o 
   6   2   1       61.35       82.00     13.22 o 
   7   2   1        1.57        2.30      9.66 o 
  -7   3   1        9.70        9.30      6.81 o 
  -6   3   1        0.00        0.10      5.22 o 
  -5   3   1       37.68       38.44      4.98 o 
  -4   3   1      924.60      900.05     24.10 o 
  -3   3   1     1998.55     1908.01     66.99 o 
  -2   3   1        6.41       10.45      2.10 o 
  -1   3   1       96.25      139.29      4.75 o 
   0   3   1      610.11      704.81     17.78 o 
   1   3   1     1904.72     2193.01     72.13 o 
   2   3   1     2134.52     2098.21     69.30 o 
   3   3   1        2.47        2.34      3.03 o 
   4   3   1      350.09      337.19     15.86 o 
   5   3   1       19.52       19.77      6.85 o 
   6   3   1        1.15       -1.74      7.70 o 
   7   3   1       19.76       19.77     10.02 o 
  -6   4   1        0.62        1.80      5.37 o 
  -5   4   1       59.54       56.14      5.76 o 
  -4   4   1      238.12      229.73      8.68 o 
  -3   4   1     1278.96     1298.69     33.29 o 
  -2   4   1       12.41       21.22      2.54 o 
  -1   4   1      285.31      392.02     10.87 o 
   0   4   1     2749.74     2986.30     72.73 o 
   1   4   1     4967.64     5673.11    185.35 o 
   2   4   1       83.61       88.09      4.50 o 
   3   4   1     1347.37     1389.90     46.81 o 
   4   4   1        0.57       -0.36      4.63 o 
   5   4   1      152.65      159.26     12.30 o 
   6   4   1       10.46       13.19      8.34 o 
   7   4   1       20.10       28.30     11.02 o 
  -6   5   1        0.03        2.00      8.61 o 
  -5   5   1        5.46        5.59      4.88 o 
  -4   5   1      425.41      407.21     12.86 o 
  -3   5   1       32.02       34.76      3.74 o 
  -2   5   1      188.90      165.15     10.15 o 
  -1   5   1      541.18      574.28     15.42 o 
   0   5   1      598.18      627.49     16.40 o 
   1   5   1      536.33      609.75     16.02 o 
   2   5   1      104.99      115.49      5.48 o 
   3   5   1      368.51      385.61     14.40 o 
   4   5   1       49.59       51.35      4.36 o 
   5   5   1       28.27       34.34      8.27 o 
   6   5   1       51.90       38.08      4.49 o 
   7   5   1        2.17        1.58      2.02 o 
  -6   6   1        5.05        3.02      9.33 o 
  -5   6   1       28.36       36.91      8.67 o 
  -4   6   1      128.48      145.64     11.76 o 
  -3   6   1      436.09      469.34     21.93 o 
  -2   6   1      174.09      186.74      7.08 o 
  -1   6   1     1059.41     1023.26     26.36 o 
   0   6   1     2080.49     2228.64     54.99 o 
   1   6   1       15.65       13.85      2.24 o 
   2   6   1      621.04      691.18     24.25 o 
   3   6   1       60.51       50.28      3.79 o 
   4   6   1       55.01       64.18      4.92 o 
   5   6   1       10.23        7.43      4.00 o 
   6   6   1        0.09       -0.13      4.26 o 
  -5   7   1       33.81       34.23      9.63 o 
  -4   7   1        7.04        1.46      7.47 o 
  -3   7   1        0.72        0.03      6.54 o 
  -2   7   1       85.12       74.98      8.56 o 
  -1   7   1     1355.70     1341.37     52.12 o 
   0   7   1     1120.18     1149.40     44.90 o 
   1   7   1       36.47       43.96      5.62 o 
   2   7   1      368.87      404.70     11.80 o 
   3   7   1       99.18      103.20      6.46 o 
   4   7   1       84.64       71.27      5.35 o 
   5   7   1       68.97       81.02      6.25 o 
   6   7   1       47.80       70.09      7.60 o 
  -5   8   1       80.00       79.13     11.91 o 
  -4   8   1        0.46        0.47      8.72 o 
  -3   8   1        6.33        3.94      7.42 o 
  -2   8   1        2.12        4.14      6.41 o 
  -1   8   1      284.83      277.07     15.39 o 
   0   8   1      738.24      758.64     31.79 o 
   1   8   1      111.29      101.12      8.78 o 
   2   8   1      254.27      235.27     13.44 o 
   3   8   1      182.10      203.20      9.85 o 
   4   8   1       24.17       26.75      4.39 o 
   5   8   1       33.60       41.79      5.37 o 
   6   8   1       80.43       90.20      8.46 o 
  -4   9   1        1.29        0.64      9.60 o 
  -3   9   1        1.11       -0.44      7.96 o 
  -2   9   1       11.54       17.32      7.65 o 
  -1   9   1       17.91       17.85      6.74 o 
   0   9   1      340.13      317.92     17.41 o 
   1   9   1      232.71      212.08     13.57 o 
   2   9   1        2.12       -1.70      5.57 o 
   3   9   1      511.96      626.19     28.88 o 
  -3  10   1        0.17       -0.40      9.09 o 
  -2  10   1      104.19      111.49     11.90 o 
  -1  10   1        2.84        3.60      7.08 o 
   0  10   1        1.96        0.50      6.68 o 
   1  10   1       45.21       40.43      8.30 o 
   2  10   1      385.57      327.02     18.16 o 
   3  10   1      215.26      285.35     18.29 o 
  -2  11   1       31.14       24.93      9.71 o 
  -1  11   1        1.07       -0.30      8.15 o 
   0  11   1       13.78       15.78      8.38 o 
   1  11   1        3.26        2.13      7.86 o 
   2  11   1      115.61      107.24     11.56 o 
   3  11   1      111.99      116.85     13.33 o 
   0  12   1        2.59        2.30      9.06 o 
   1  12   1       20.48       18.76     10.04 o 
   2  12   1        4.58        3.92      9.11 o 
  -3 -11   2       30.66       25.17     10.66 o 
  -2 -11   2       40.34       51.50     10.24 o 
  -1 -11   2      104.22       97.23     11.67 o 
   0 -11   2       12.90       10.90      8.82 o 
   1 -11   2        5.86        2.20      8.77 o 
   2 -11   2       58.41       43.55     10.75 o 
  -4 -10   2        0.07       -5.86     40.17 o 
  -3 -10   2       47.91       45.20     10.17 o 
  -2 -10   2        2.05        7.95      7.43 o 
  -1 -10   2      170.51      163.24     13.43 o 
   0 -10   2       32.42       30.47      8.43 o 
   1 -10   2       12.61       11.94      8.11 o 
   2 -10   2      107.87       88.98     11.31 o 
   3 -10   2       12.20        2.97      9.39 o 
  -4  -9   2        0.42       -9.85     46.57 o 
  -3  -9   2      236.61      265.79     16.51 o 
  -2  -9   2       83.15       86.29      9.14 o 
  -1  -9   2      186.87      172.51     12.75 o 
   0  -9   2      163.40      159.68     12.34 o 
   1  -9   2      305.32      290.68     17.12 o 
   2  -9   2       38.09       31.11      8.35 o 
   3  -9   2        6.49        7.90      8.78 o 
   4  -9   2       34.56       29.73     10.68 o 
  -3  -8   2      323.64      299.27     16.94 o 
  -2  -8   2       72.12       55.24      7.23 o 
  -1  -8   2      111.76      110.08      9.37 o 
   0  -8   2       28.84       27.37      6.53 o 
   1  -8   2      136.40      147.54     11.66 o 
   2  -8   2      604.26      577.13     26.59 o 
   3  -8   2       11.39        4.35      7.61 o 
   4  -8   2        2.73        2.96      8.48 o 
   5  -8   2        7.39        1.42      9.58 o 
  -6  -7   2       86.98       85.39     12.51 o 
  -5  -7   2       45.07       56.62      9.67 o 
  -4  -7   2      107.76       12.77      6.82 o 
  -3  -7   2        5.27        3.92      5.86 o 
  -2  -7   2      258.41      278.94     14.32 o 
  -1  -7   2        3.06        1.38      4.51 o 
   0  -7   2       33.15       30.81      5.89 o 
   1  -7   2       32.01       31.87      6.39 o 
   2  -7   2      361.33      353.82     18.16 o 
   3  -7   2       32.50       36.90      8.15 o 
   4  -7   2       24.50       24.52      8.31 o 
   5  -7   2       50.12       42.26      9.86 o 
  -6  -6   2       60.74       57.49     11.88 o 
  -5  -6   2       64.23       82.80     10.01 o 
  -4  -6   2      198.42      209.29     12.70 o 
  -3  -6   2        2.08        5.11      4.73 o 
  -2  -6   2      641.09      689.86     18.15 o 
  -1  -6   2      486.83      467.85     20.16 o 
   0  -6   2      410.86      455.74     20.01 o 
   1  -6   2      127.08      128.42      9.51 o 
   2  -6   2      203.82      225.80     13.28 o 
   3  -6   2      703.61      700.00     30.16 o 
   4  -6   2       32.58       37.86      7.91 o 
   5  -6   2       56.78       59.19      9.68 o 
   6  -6   2        0.61        3.16      9.55 o 
  -6  -5   2        1.24       -1.06      8.43 o 
  -5  -5   2        4.13        3.09      6.90 o 
  -4  -5   2        0.81        1.70      5.27 o 
  -3  -5   2      164.05      146.63      8.85 o 
  -2  -5   2     1033.95     1041.43     26.72 o 
  -1  -5   2       26.19       34.33      2.18 o 
   0  -5   2      736.43      780.45     30.86 o 
   1  -5   2       55.96       68.13      6.48 o 
   2  -5   2      344.19      277.59     14.27 o 
   3  -5   2      188.87      198.08     12.01 o 
   4  -5   2      459.47      446.52     21.08 o 
   5  -5   2       52.04       50.85      8.77 o 
   6  -5   2        6.85        6.12      8.85 o 
  -7  -4   2       10.76       14.98     10.66 o 
  -6  -4   2       47.66       44.85      9.55 o 
  -5  -4   2        0.07        1.06      6.18 o 
  -4  -4   2       19.86       17.38      5.61 o 
  -3  -4   2      622.65      591.61     22.71 o 
  -1  -4   2      378.43      516.44     13.62 o 
   0  -4   2      103.82       96.42      6.49 o 
   1  -4   2       67.29       80.50      6.64 o 
   2  -4   2      132.97      134.46     11.75 o 
   3  -4   2        7.21        8.87      2.87 o 
   4  -4   2      135.82      115.28      6.35 o 
   5  -4   2      129.51      125.38      7.51 o 
   6  -4   2        0.92        2.93      8.10 o 
  -7  -3   2       48.68       63.25     12.88 o 
  -6  -3   2        0.80        2.60      7.33 o 
  -5  -3   2       69.81       58.05      8.05 o 
  -4  -3   2       26.75       20.30      3.40 o 
  -3  -3   2     1632.50     1739.40     59.76 o 
  -2  -3   2      234.02      130.04      6.92 o 
  -1  -3   2      284.79      430.18     17.07 o 
   0  -3   2      232.34      316.68     13.33 o 
   1  -3   2     5146.10     5716.71    255.88 o 
   2  -3   2      120.80      124.86      6.66 o 
   3  -3   2       50.28       55.16      7.89 o 
   4  -3   2      115.86      105.43      6.01 o 
   5  -3   2       74.81       74.75      8.72 o 
   6  -3   2      116.14      111.05     10.45 o 
   7  -3   2       19.01       16.09      6.81 o 
  -7  -2   2       86.42      100.69     13.21 o 
  -6  -2   2       41.42       39.49      8.65 o 
  -5  -2   2        3.73        0.23      5.92 o 
  -4  -2   2       46.71       40.28      6.07 o 
  -3  -2   2        6.42        3.10      2.18 o 
  -2  -2   2     1409.05     1235.60     42.22 o 
   0  -2   2     1427.90     1618.79     39.52 o 
   1  -2   2     4379.45     4763.58    115.26 o 
   2  -2   2      262.02      289.77      9.04 o 
   3  -2   2      416.88      401.62     14.54 o 
   4  -2   2       94.46       82.96      5.05 o 
   5  -2   2       38.32       39.53      4.97 o 
   6  -2   2       65.37       61.83      6.34 o 
   7  -2   2       75.47       80.55     10.94 o 
  -7  -1   2        0.09       -0.79      9.22 o 
  -6  -1   2        3.95        2.85      5.13 o 
  -5  -1   2      136.04       99.44     27.23 o 
  -4  -1   2      103.84      108.25      8.68 o 
  -3  -1   2      432.86      385.80     10.29 o 
  -2  -1   2       85.49      105.45      3.87 o 
  -1  -1   2      639.77      547.19     13.30 o 
   0  -1   2     1009.67     1192.62     33.47 o 
   1  -1   2    10837.43     8312.05    271.30 o 
   2  -1   2      249.06      208.21      4.93 o 
   3  -1   2     1561.47     1779.97     87.68 o 
   4  -1   2      101.58       95.65      5.33 o 
   5  -1   2       20.79       19.72      4.32 o 
   6  -1   2       54.13       49.87      6.12 o 
   7  -1   2       12.06       15.32      6.73 o 
  -7   0   2       16.16       15.66     10.12 o 
  -6   0   2        5.14        6.01      5.51 o 
  -5   0   2      192.29      203.87      8.92 o 
  -4   0   2      641.03      622.33     24.52 o 
  -3   0   2       80.74       85.60      4.02 o 
  -2   0   2     1448.69     1387.95     32.24 o 
  -1   0   2       28.32       30.09      1.27 o 
   0   0   2     6580.15     6464.66    215.70 o 
   1   0   2      206.35      209.29      7.16 o 
   2   0   2      590.65      680.61     17.77 o 
   3   0   2       62.14       51.71      7.62 o 
   4   0   2      183.18      171.26      7.30 o 
   5   0   2      151.12      172.68     12.22 o 
   6   0   2       27.02       26.30      5.73 o 
   7   0   2        1.32       -2.43      6.41 o 
  -7   1   2       31.12       36.80     10.51 o 
  -6   1   2       19.55       26.02      5.80 o 
  -5   1   2      526.41      594.23     17.69 o 
  -4   1   2      662.59      596.83     35.65 o 
  -3   1   2      401.31      366.14     15.13 o 
  -2   1   2      958.01      954.20     33.10 o 
  -1   1   2      940.94     1009.56     20.05 o 
   0   1   2        3.41       13.58      1.46 o 
   1   1   2     1149.28     1100.70     27.05 o 
   2   1   2       47.21       82.98      2.72 o 
   3   1   2       14.47       19.31      2.94 o 
   4   1   2      917.33      942.78     25.38 o 
   5   1   2       56.44       66.59      5.85 o 
   6   1   2       60.40       58.76      6.75 o 
   7   1   2       22.03       24.67      7.30 o 
  -7   2   2       29.58       32.54     11.33 o 
  -6   2   2        7.62        3.56      5.14 o 
  -5   2   2      206.25      211.63      8.97 o 
  -4   2   2      349.36      341.04     20.55 o 
  -3   2   2        5.99       15.48      3.38 o 
  -1   2   2      190.45      125.97      6.29 o 
   0   2   2     3080.28     3468.60    135.76 o 
   1   2   2        0.50        3.62      1.11 o 
   2   2   2      827.00      744.71     25.35 o 
   3   2   2     1109.24     1044.03     27.04 o 
   4   2   2      662.27      695.06     19.50 o 
   5   2   2        0.16        0.59      4.39 o 
   6   2   2      220.82      278.35     20.41 o 
   7   2   2        7.76       12.77     10.17 o 
  -6   3   2        8.01        6.96      5.46 o 
  -5   3   2       99.58      105.29      6.61 o 
  -4   3   2        0.27       -0.31      3.18 o 
  -3   3   2       58.38       72.93      4.24 o 
  -2   3   2     1069.57     1047.03     26.74 o 
  -1   3   2     2027.16     2268.70     55.75 o 
   0   3   2      174.44      200.25      5.89 o 
   1   3   2       46.77       68.82      3.65 o 
   2   3   2       91.26       77.85      3.95 o 
   3   3   2     3206.74     3037.91    100.25 o 
   4   3   2      748.08      717.08     27.86 o 
   5   3   2      130.55      141.13     11.09 o 
   6   3   2       20.78       31.44      9.16 o 
   7   3   2        0.25        5.45     10.20 o 
  -6   4   2       56.06       41.75     10.40 o 
  -5   4   2        7.80        3.58      4.50 o 
  -4   4   2      175.03      168.35      7.47 o 
  -3   4   2        5.74        1.40      2.87 o 
  -2   4   2     1116.54     1145.93     29.33 o 
  -1   4   2     2411.42     2619.71     64.36 o 
   0   4   2      117.93      138.42      4.70 o 
   1   4   2       39.96       37.03      2.84 o 
   2   4   2      167.01      179.79      7.37 o 
   3   4   2      256.39      214.54      8.80 o 
   4   4   2      168.90      181.64      8.45 o 
   5   4   2       16.37       21.91      3.66 o 
   6   4   2       26.12       26.20      3.97 o 
   7   4   2       50.00       25.84      2.92 o 
  -6   5   2       37.25       29.66     10.68 o 
  -5   5   2        7.85        6.07      5.03 o 
  -4   5   2      307.38      316.87     11.01 o 
  -3   5   2       23.04       26.24      3.72 o 
  -2   5   2     1204.43     1263.60     32.38 o 
  -1   5   2      717.83      719.68     19.03 o 
   0   5   2       36.24       31.62      3.34 o 
   1   5   2        0.41        2.49      1.72 o 
   2   5   2       33.30       42.07      3.22 o 
   3   5   2      462.93      416.45     15.36 o 
   4   5   2        2.10        2.29      2.44 o 
   5   5   2        8.76       10.09      3.80 o 
   6   5   2      112.88      147.11      8.88 o 
   7   5   2       29.88       21.09      3.60 o 
  -6   6   2       24.69       34.55     10.66 o 
  -5   6   2        0.98        0.94      7.46 o 
  -4   6   2       21.95       14.73      4.44 o 
  -3   6   2        0.09       -0.14      3.44 o 
  -2   6   2      654.01      714.17     19.52 o 
  -1   6   2      123.82      113.48      5.30 o 
   0   6   2      286.92      337.22      9.89 o 
   1   6   2      194.49      190.98      6.71 o 
   2   6   2      758.56      777.75     27.14 o 
   3   6   2       11.52        7.85      2.63 o 
   4   6   2       35.38       29.37      3.53 o 
   5   6   2       13.68       10.54      4.01 o 
   6   6   2      177.48      216.18     11.41 o 
  -5   7   2        8.30        6.23      8.50 o 
  -4   7   2       15.12       10.87      7.99 o 
  -3   7   2      286.23      294.72     16.84 o 
  -2   7   2        1.31        2.09      5.67 o 
  -1   7   2      164.25      187.88     11.65 o 
   0   7   2        0.53        0.55      2.37 o 
   1   7   2      590.86      631.58     17.28 o 
   2   7   2      315.78      337.93     13.46 o 
   3   7   2        8.66        5.85      3.04 o 
   4   7   2        6.81        8.97      3.47 o 
   5   7   2       15.67        8.85      3.71 o 
   6   7   2       82.64      108.69      8.35 o 
  -5   8   2       37.10       28.00     10.40 o 
  -4   8   2       89.61       94.97     11.80 o 
  -3   8   2      138.96       78.08     10.25 o 
  -2   8   2       18.60       18.63      7.19 o 
  -1   8   2      491.15      470.90     21.93 o 
   0   8   2       39.58       46.81      6.92 o 
   1   8   2      428.12      410.41     19.44 o 
   2   8   2      465.43      513.88     14.97 o 
   3   8   2        0.76       -1.26      3.56 o 
   4   8   2        5.36        5.06      3.90 o 
   5   8   2        2.92        0.42      3.86 o 
   6   8   2       11.40        8.93      5.28 o 
  -4   9   2       58.95       57.60     11.66 o 
  -3   9   2      112.91       99.38     11.71 o 
  -2   9   2       27.31       26.85      8.02 o 
  -1   9   2      542.27      527.29     24.65 o 
   0   9   2        3.15        1.77      5.86 o 
   1   9   2      639.18      624.11     27.72 o 
   2   9   2        2.75        2.28      5.79 o 
   3   9   2       24.50       36.18      8.60 o 
   5   9   2       45.19       49.45      6.12 o 
  -3  10   2       41.34       38.03     10.40 o 
  -2  10   2       10.20       12.97      8.41 o 
  -1  10   2       10.18       10.15      7.42 o 
   0  10   2        3.59        2.49      6.78 o 
   1  10   2       15.08       12.20      7.11 o 
   2  10   2       82.34       72.65      9.47 o 
   3  10   2       26.18       23.25      8.80 o 
   4  10   2       62.03      611.25     99.59 o 
  -2  11   2       14.14        9.87      9.28 o 
  -1  11   2       28.03       42.84      9.82 o 
   0  11   2       96.80       90.15     11.31 o 
   1  11   2        5.41        3.81      7.91 o 
   2  11   2      159.05      138.54     12.69 o 
   3  11   2        1.33        0.38      9.04 o 
   0  12   2       86.27       74.77     11.97 o 
   1  12   2        7.00        8.14      9.33 o 
   2  12   2      173.55      139.41     13.96 o 
  -2 -11   3      175.94      177.12     14.84 o 
  -1 -11   3       26.56       31.77      9.67 o 
   0 -11   3       84.55       62.91     10.98 o 
   1 -11   3       53.85       37.33     10.44 o 
   2 -11   3        5.97        2.72      9.65 o 
  -4 -10   3        8.25       25.86     32.61 o 
  -3 -10   3        1.60        5.26      9.08 o 
  -2 -10   3      146.98      151.75     12.79 o 
  -1 -10   3       13.02       16.64      8.15 o 
   0 -10   3      140.38      115.64     11.87 o 
   1 -10   3        6.98        2.34      8.02 o 
   2 -10   3       18.20       17.68      9.00 o 
   3 -10   3        5.40        1.43      9.77 o 
  -4  -9   3       18.01       99.49     33.87 o 
  -3  -9   3        0.43        1.94      7.45 o 
  -2  -9   3        5.93       14.26      6.93 o 
  -1  -9   3       62.01       63.61      8.93 o 
   0  -9   3        6.26        2.24      6.56 o 
   1  -9   3        0.53        2.08      7.13 o 
   2  -9   3       48.20       40.97      9.02 o 
   3  -9   3        8.90        9.34      9.13 o 
   4  -9   3       31.73       22.94     10.51 o 
  -4  -8   3      165.84      994.05     73.08 o 
  -3  -8   3       86.94       97.75      9.95 o 
  -2  -8   3      128.81      126.99     10.51 o 
  -1  -8   3      420.05      378.35     18.73 o 
   0  -8   3       26.97       29.92      6.84 o 
   1  -8   3      770.95      771.14     33.09 o 
   2  -8   3       16.14       26.12      7.67 o 
   3  -8   3      127.06      131.78     12.54 o 
   4  -8   3       33.86       24.22      9.58 o 
   5  -8   3        0.49        1.09      9.72 o 
  -6  -7   3       23.52       19.18     11.99 o 
  -5  -7   3        6.37        4.16      9.36 o 
  -4  -7   3      113.33       50.05      8.36 o 
  -3  -7   3      287.13      361.48     18.26 o 
  -2  -7   3      118.38      100.10      8.83 o 
  -1  -7   3        0.03        0.92      4.79 o 
   0  -7   3       39.34       38.16      6.34 o 
   1  -7   3      548.20      598.53     26.34 o 
   2  -7   3      181.49      181.87     12.70 o 
   3  -7   3      260.05      232.38     15.13 o 
   4  -7   3       14.11       12.05      7.92 o 
   5  -7   3       21.89       17.77      9.26 o 
  -6  -6   3       76.94       92.54     12.99 o 
  -5  -6   3        0.00       -0.98      7.42 o 
  -4  -6   3      431.12      516.51     22.61 o 
  -3  -6   3      253.70      290.14     13.81 o 
  -2  -6   3       88.97       83.78      7.17 o 
  -1  -6   3      116.62      114.37      8.40 o 
   0  -6   3       10.70        7.01      4.49 o 
   1  -6   3       84.72       89.60      8.14 o 
   2  -6   3       26.92       23.05      6.23 o 
   3  -6   3        8.61       12.73      6.60 o 
   4  -6   3       51.11       36.96      8.04 o 
   5  -6   3       58.49       36.50      9.02 o 
   6  -6   3        6.84        7.17      9.85 o 
  -6  -5   3      126.24      148.63     13.36 o 
  -5  -5   3       45.04       34.38      8.12 o 
  -4  -5   3      200.00      248.22     13.81 o 
  -3  -5   3       14.28        4.65      4.57 o 
  -2  -5   3       42.58       40.80      5.45 o 
  -1  -5   3      495.78      537.56     14.39 o 
   0  -5   3      346.56      317.81     14.69 o 
   1  -5   3       16.77       25.30      5.17 o 
   2  -5   3      175.04      216.44     12.48 o 
   3  -5   3        3.18        1.81      5.35 o 
   4  -5   3      873.83      950.27     38.89 o 
   5  -5   3        0.19        1.80      7.09 o 
   6  -5   3       36.74       30.28      9.72 o 
  -6  -4   3       15.33       16.31      8.73 o 
  -5  -4   3       88.20       91.57      9.53 o 
  -4  -4   3      220.49      222.44      8.48 o 
  -3  -4   3       52.51       55.00      6.11 o 
  -2  -4   3       61.28       84.50      6.15 o 
  -1  -4   3     1267.70     1342.43     52.09 o 
   0  -4   3      248.52      272.38     12.58 o 
   1  -4   3      929.87      998.23     38.51 o 
   2  -4   3       30.18       36.97      7.61 o 
   3  -4   3        6.97       14.44      4.46 o 
   4  -4   3      349.78      334.13     11.29 o 
   5  -4   3      146.08      147.47     11.94 o 
   6  -4   3       67.14       59.14     10.05 o 
  -7  -3   3        2.13        1.35     10.36 o 
  -6  -3   3        0.37        3.89      7.99 o 
  -5  -3   3       57.55       58.53      8.20 o 
  -4  -3   3       27.91       27.21      3.70 o 
  -3  -3   3      392.13      386.20     12.29 o 
  -2  -3   3     1318.27     1373.90     46.92 o 
  -1  -3   3     1970.73     2137.78     52.39 o 
   0  -3   3     2052.22     2230.94     73.90 o 
   1  -3   3       43.83       47.71      4.01 o 
   2  -3   3      108.47      107.98      3.90 o 
   3  -3   3        9.61       11.14      2.31 o 
   4  -3   3      155.80      147.04      6.87 o 
   5  -3   3       29.74       26.57      5.06 o 
   6  -3   3       16.08       16.57      5.36 o 
   7  -3   3        0.78        1.26      6.77 o 
  -7  -2   3       24.50       35.06     11.08 o 
  -6  -2   3       49.57       48.14      9.27 o 
  -5  -2   3        0.64        0.19      6.14 o 
  -4  -2   3      126.42      112.22      5.57 o 
  -3  -2   3     1149.78     1058.62     25.91 o 
  -2  -2   3      224.15      209.69     10.07 o 
  -1  -2   3     8267.27     7467.20    421.60 o 
   0  -2   3     2633.69     2748.85     66.69 o 
   1  -2   3      480.02      432.63     11.10 o 
   2  -2   3      226.79      194.48      5.70 o 
   3  -2   3        1.55       -0.31      1.70 o 
   4  -2   3        0.48        2.15      3.21 o 
   5  -2   3        0.05        2.96      4.11 o 
   6  -2   3        1.16        2.38      5.23 o 
   7  -2   3       45.35       53.42     10.69 o 
  -7  -1   3       12.33       10.75     10.29 o 
  -6  -1   3       43.12       53.32      9.47 o 
  -5  -1   3       73.93       91.70      8.94 o 
  -4  -1   3      480.57      501.22     14.73 o 
  -3  -1   3      334.50      307.90     12.28 o 
  -2  -1   3      706.06      669.73     16.62 o 
  -1  -1   3     4800.28     4479.48    146.10 o 
   0  -1   3     2819.13     2460.92     88.56 o 
   1  -1   3     1127.96      884.42     29.35 o 
   3  -1   3      921.11      884.36     26.68 o 
   4  -1   3       21.64       16.31      3.34 o 
   5  -1   3       34.72       29.09      4.55 o 
   6  -1   3       69.34       87.36      9.21 o 
   7  -1   3       61.12       77.18      8.27 o 
  -7   0   3        3.20        2.18     10.15 o 
  -6   0   3       14.92       15.37      8.16 o 
  -5   0   3        0.07        0.11      4.28 o 
  -4   0   3        0.04        2.72      3.12 o 
  -3   0   3        0.34        0.34      1.65 o 
  -2   0   3      613.98      670.89     13.87 o 
  -1   0   3      565.85      551.86     13.61 o 
   0   0   3        6.17       19.68      0.97 o 
   1   0   3      237.24      282.04      7.44 o 
   2   0   3     3042.00     2964.53     57.53 o 
   3   0   3      384.25      401.51     11.85 o 
   4   0   3      301.47      311.45     10.45 o 
   5   0   3        2.70        2.94      4.06 o 
   6   0   3       24.30       27.14      5.84 o 
   7   0   3       68.57       80.35      8.62 o 
  -7   1   3        8.54       13.72      9.90 o 
  -6   1   3        0.81       -0.01      7.91 o 
  -5   1   3       27.39       27.87      7.52 o 
  -4   1   3      143.46      122.50     12.45 o 
  -3   1   3      315.60      299.60     36.30 o 
  -2   1   3      429.58      450.06     10.48 o 
  -1   1   3      639.97      563.52     11.57 o 
   0   1   3       15.31        6.91      1.11 o 
   1   1   3       13.19       11.73      2.23 o 
   2   1   3     7581.83     7099.18    260.36 o 
   3   1   3      720.22      688.86     17.91 o 
   4   1   3       10.80        7.63      3.30 o 
   5   1   3        2.16        3.34      3.98 o 
   6   1   3        1.65        3.83      5.45 o 
   7   1   3        4.52        7.65      7.00 o 
  -7   2   3       24.83       31.55     11.14 o 
  -6   2   3        6.40        9.21      8.26 o 
  -5   2   3       75.67       76.44      8.48 o 
  -4   2   3       35.68       40.85      5.95 o 
  -3   2   3     1215.09     1101.84    106.18 o 
  -2   2   3      140.18      158.07      8.89 o 
  -1   2   3      656.99      779.26     19.90 o 
   0   2   3     3592.75     3902.31    128.07 o 
   1   2   3     5968.58     6362.54    207.80 o 
   2   2   3     2805.59     2730.54     89.88 o 
   3   2   3      220.19      192.22      6.17 o 
   4   2   3       13.88       20.69      2.54 o 
   5   2   3      275.24      305.54      8.57 o 
   6   2   3        0.36        0.02      2.54 o 
   7   2   3        2.10        0.02      3.16 o 
  -6   3   3        5.89        8.85      8.28 o 
  -5   3   3       78.57       89.36      6.53 o 
  -4   3   3       33.13       23.50      4.12 o 
  -3   3   3      133.34      103.88      7.42 o 
  -2   3   3      311.47      321.71     13.28 o 
  -1   3   3      472.38      398.71     16.36 o 
   0   3   3        0.21        0.38      1.20 o 
   1   3   3     1340.30     1658.82     55.25 o 
   2   3   3      527.92      555.54     19.46 o 
   3   3   3       13.95       14.12      2.18 o 
   4   3   3        3.87        0.58      2.23 o 
   5   3   3      125.11      136.19      7.75 o 
   6   3   3      195.61      205.99     10.09 o 
   7   3   3       10.67        7.52      2.74 o 
  -6   4   3        1.25        1.30      9.13 o 
  -5   4   3       10.91       13.88      4.86 o 
  -4   4   3        0.46       -0.31      3.50 o 
  -3   4   3       32.86       31.27      3.57 o 
  -2   4   3      621.29      644.63     17.47 o 
  -1   4   3       88.37      107.62      5.30 o 
   0   4   3     1034.05     1229.79     30.83 o 
   1   4   3        1.80        4.90      2.15 o 
   2   4   3      109.03      126.02      5.87 o 
   3   4   3      762.05      682.91     23.90 o 
   4   4   3       28.36       24.68      3.08 o 
   5   4   3      538.76      576.07     21.72 o 
   6   4   3       96.56      123.19      8.05 o 
   7   4   3        0.21       -1.18      2.93 o 
  -6   5   3        7.93        8.65      9.65 o 
  -5   5   3       74.10       81.43      6.72 o 
  -4   5   3       61.86       61.81      5.36 o 
  -3   5   3       10.42       13.89      3.45 o 
  -2   5   3      359.84      361.80     18.63 o 
  -1   5   3     1504.35     1715.57     43.02 o 
   0   5   3      336.53      381.14     10.81 o 
   1   5   3      798.42      414.54     15.58 o 
   2   5   3     1769.12     1756.29     58.77 o 
   3   5   3      190.94      184.05      8.19 o 
   4   5   3       46.14       45.73      3.87 o 
   5   5   3      329.16      338.17     14.00 o 
   6   5   3       42.04       51.34      5.81 o 
   7   5   3        2.06        2.89      3.68 o 
  -5   6   3      182.55      194.55     14.10 o 
  -4   6   3      595.95      635.33     18.82 o 
  -3   6   3      180.21      192.80      8.20 o 
  -2   6   3      163.51      167.53      7.11 o 
  -1   6   3       16.53       11.76      2.70 o 
   0   6   3     1032.29     1038.60     26.71 o 
   1   6   3      768.19      950.50     24.76 o 
   2   6   3      211.81      237.41     10.01 o 
   3   6   3       95.04       99.87      6.20 o 
   4   6   3      163.02      154.47      7.96 o 
   5   6   3       41.82       45.21      4.64 o 
   6   6   3       13.46       21.05      4.94 o 
  -5   7   3      146.06      143.95     13.03 o 
  -4   7   3       58.16       54.76      9.46 o 
  -3   7   3       90.92       97.68     10.25 o 
  -2   7   3      316.35      330.59     17.34 o 
  -1   7   3        6.70        5.48      2.85 o 
   0   7   3       44.80       46.32      3.57 o 
   1   7   3      240.16      248.96     12.68 o 
   2   7   3        0.83       -0.55      3.11 o 
   3   7   3        0.71       -0.04      3.12 o 
   4   7   3      323.21      291.52     12.41 o 
   5   7   3       11.25       13.91      3.94 o 
   6   7   3       45.61       41.96      5.90 o 
  -5   8   3      131.66      126.57     13.44 o 
  -4   8   3       37.66       35.76      9.89 o 
  -3   8   3        6.31        9.50      7.78 o 
  -2   8   3      140.60      129.97     11.46 o 
  -1   8   3        1.26        3.09      5.45 o 
   0   8   3       26.50       20.39      5.79 o 
   1   8   3      196.16      199.64      7.87 o 
   2   8   3      297.60      298.43     13.39 o 
   3   8   3        2.74        6.50      3.66 o 
   4   8   3        4.90       -0.21      3.87 o 
   5   8   3        7.11       10.30      4.20 o 
   6   8   3       84.99       75.62      7.31 o 
  -4   9   3        2.51        5.80     10.06 o 
  -3   9   3        0.24        2.45      8.15 o 
  -2   9   3      309.25      333.93     18.74 o 
  -1   9   3      377.40      347.10     18.39 o 
   0   9   3      136.06      134.31     11.23 o 
   1   9   3      480.13      501.68     23.53 o 
   2   9   3        0.31        2.11      5.94 o 
   3   9   3      355.60      364.51     20.10 o 
   4   9   3       31.76       24.57      5.33 o 
   5   9   3      144.94      114.84      8.73 o 
  -3  10   3       14.18       13.37      9.56 o 
  -2  10   3      283.02      287.75     18.19 o 
  -1  10   3      149.82      151.28     12.99 o 
   0  10   3       13.84       14.06      7.36 o 
   1  10   3       36.92       35.65      8.17 o 
   2  10   3      147.34      136.37     11.91 o 
   3  10   3        4.50        0.65      8.02 o 
   4  10   3       55.16      298.76     65.40 o 
  -2  11   3      170.06      169.83     14.93 o 
  -1  11   3       83.25       78.65     11.18 o 
   0  11   3       31.92       17.78      8.61 o 
   1  11   3        0.29        1.42      8.04 o 
   2  11   3        6.98        9.27      8.06 o 
   3  11   3       26.79       34.56     10.33 o 
   0  12   3        0.21       -2.21      9.06 o 
   1  12   3       72.95       85.82     12.51 o 
   2  12   3       50.20       51.51     10.95 o 
  -2 -11   4       30.37       21.32      9.86 o 
  -1 -11   4       30.16       23.44      9.89 o 
   0 -11   4      116.03      134.43     13.93 o 
   1 -11   4        2.12        6.62      9.72 o 
  -3 -10   4        8.75        6.25      9.96 o 
  -2 -10   4      136.88      107.79     11.66 o 
  -1 -10   4        5.69       10.19      8.16 o 
   0 -10   4      340.91      322.98     19.29 o 
   1 -10   4       25.83       30.80      9.53 o 
   2 -10   4        6.15       -1.38      8.78 o 
   3 -10   4       17.36       13.21     10.44 o 
  -3  -9   4      155.39      165.28     14.30 o 
  -2  -9   4      110.69      100.96     10.35 o 
  -1  -9   4        9.23       16.27      7.47 o 
   0  -9   4      201.81      182.57     13.62 o 
   1  -9   4       95.43       88.31     10.55 o 
   2  -9   4        4.36       -0.24      7.89 o 
   3  -9   4       34.10       27.22      9.85 o 
   4  -9   4        0.99       -0.16      9.61 o 
  -3  -8   4      384.88      478.66     22.96 o 
  -2  -8   4       34.89       32.32      7.04 o 
  -1  -8   4      493.14      521.39     23.78 o 
   0  -8   4       17.69       12.17      6.65 o 
   1  -8   4        4.54        0.14      6.54 o 
   2  -8   4       88.83       92.00     10.53 o 
   3  -8   4      106.07      116.58     12.09 o 
   4  -8   4       11.64        8.19      8.97 o 
  -3  -7   4      306.33      392.73     19.24 o 
  -2  -7   4       44.67       45.00      6.67 o 
  -1  -7   4       55.98       65.16      7.43 o 
   0  -7   4       47.45       48.95      7.08 o 
   1  -7   4      234.72      235.28     14.14 o 
   2  -7   4       37.69       38.99      8.01 o 
   3  -7   4      288.76      333.83     18.76 o 
   4  -7   4      158.38      175.54     14.30 o 
   5  -7   4        3.59        1.60      9.07 o 
  -6  -6   4        0.01       -0.44      9.28 o 
  -5  -6   4        1.23        0.09      7.63 o 
  -4  -6   4       45.21       47.40      8.36 o 
  -3  -6   4        7.30        4.95      3.94 o 
  -2  -6   4        0.45        3.12      4.46 o 
  -1  -6   4       12.64       14.30      4.85 o 
   0  -6   4      450.36      479.34     21.25 o 
   1  -6   4      508.46      535.77     23.64 o 
   2  -6   4      160.75      179.27     12.25 o 
   3  -6   4      490.72      529.21     24.64 o 
   4  -6   4      117.01      121.77     11.19 o 
   5  -6   4       19.13       15.10      8.56 o 
   6  -6   4        0.35        2.60      9.95 o 
  -6  -5   4       32.36       26.00      9.63 o 
  -5  -5   4        7.35        9.28      7.32 o 
  -4  -5   4        1.32       -0.80      4.06 o 
  -2  -5   4      124.57      139.98     10.69 o 
  -1  -5   4        0.02       -0.33      2.22 o 
   0  -5   4     2004.20     2138.78     79.38 o 
   1  -5   4        0.04        1.38      4.60 o 
   2  -5   4      182.16      197.39     12.15 o 
   3  -5   4       97.10       99.44      9.22 o 
   4  -5   4       18.77       18.20      6.80 o 
   5  -5   4       55.33       55.22      9.29 o 
   6  -5   4       10.74        7.99      9.34 o 
  -6  -4   4       54.42       58.71     10.19 o 
  -5  -4   4       64.15       53.04      8.36 o 
  -4  -4   4        2.95       11.05      3.84 o 
  -3  -4   4       11.51       12.97      3.25 o 
  -2  -4   4      270.64      339.46     10.11 o 
  -1  -4   4       48.22       54.67      3.13 o 
   0  -4   4      696.18      902.07     63.40 o 
   1  -4   4      313.49      339.33     15.54 o 
   2  -4   4     1260.03     1404.50     50.19 o 
   3  -4   4       17.19       14.73      1.89 o 
   4  -4   4       86.60       81.96      8.54 o 
   5  -4   4        5.67        9.28      6.99 o 
   6  -4   4       82.78       74.79     10.85 o 
  -6  -3   4       13.22       17.83      8.89 o 
  -5  -3   4       13.83       11.95      6.95 o 
  -4  -3   4       22.85       20.40      3.80 o 
  -3  -3   4       28.58       27.92      3.38 o 
  -2  -3   4       13.89       16.84      2.55 o 
  -1  -3   4       24.66       23.67      4.91 o 
   0  -3   4      107.85      112.71      4.07 o 
   1  -3   4      119.12      126.49      4.25 o 
   2  -3   4      328.16      353.61      8.00 o 
   3  -3   4       59.36       57.34      2.61 o 
   4  -3   4      132.08      117.30      4.83 o 
   5  -3   4       19.05       17.74      4.54 o 
   6  -3   4      171.44      177.68      6.20 o 
   7  -3   4       35.99       36.66     10.88 o 
  -7  -2   4       30.45       39.62     11.62 o 
  -6  -2   4       10.62       15.77      8.63 o 
  -5  -2   4       51.01       61.66      8.48 o 
  -4  -2   4      596.56      541.98     14.95 o 
  -3  -2   4      189.47      182.45      6.65 o 
  -2  -2   4        1.86        1.55      1.90 o 
  -1  -2   4       72.67       49.98      2.86 o 
   0  -2   4       15.05       13.75      1.40 o 
   1  -2   4      446.12      503.72     10.55 o 
   2  -2   4      299.64      345.88      8.45 o 
   3  -2   4      461.24      444.20     12.22 o 
   4  -2   4      213.02      205.73      6.83 o 
   5  -2   4      216.15      212.14      9.04 o 
   6  -2   4       54.12       50.66      3.50 o 
   7  -2   4       24.79       21.14      3.07 o 
  -7  -1   4        1.69        2.53     10.55 o 
  -6  -1   4       12.76       13.22      8.60 o 
  -5  -1   4       95.54       84.62      8.68 o 
  -4  -1   4      894.69      862.40     32.70 o 
  -3  -1   4      437.07      400.39     14.27 o 
  -2  -1   4      279.78      278.84     13.90 o 
  -1  -1   4       48.14       48.84      1.98 o 
   0  -1   4        9.04        8.60      1.37 o 
   1  -1   4     1054.97     1021.25     25.35 o 
   2  -1   4       57.35       57.57      3.13 o 
   3  -1   4     1378.10     1462.31     29.00 o 
   4  -1   4        5.64        2.60      1.95 o 
   5  -1   4      145.96      142.76      5.14 o 
   6  -1   4       61.53       58.93      4.07 o 
   7  -1   4       14.58        9.84      2.73 o 
  -7   0   4        4.94       -1.02     10.65 o 
  -6   0   4       27.09       20.03      8.94 o 
  -5   0   4      154.83      154.73     12.09 o 
  -4   0   4     1580.51     1631.80     49.19 o 
  -3   0   4     1072.21     1072.11     22.01 o 
  -2   0   4      271.71      280.83      6.53 o 
  -1   0   4        4.81        1.94      1.31 o 
   0   0   4     2889.62     2791.55     54.16 o 
   1   0   4      513.21      503.97     10.46 o 
   2   0   4      104.18      115.11      3.37 o 
   3   0   4        2.74        4.37      1.53 o 
   4   0   4        3.01       11.86      7.14 o 
   5   0   4       67.12       67.72      5.01 o 
   6   0   4        2.67        3.00      2.76 o 
   7   0   4       18.49       11.97      2.73 o 
  -7   1   4       17.43       25.92     11.44 o 
  -6   1   4        4.33        1.65      8.24 o 
  -5   1   4      117.87      114.31     10.10 o 
  -4   1   4      581.26      596.17     17.05 o 
  -3   1   4      736.80      740.04     15.70 o 
  -2   1   4        0.03        0.54      1.33 o 
  -1   1   4     1215.14     1096.04     24.94 o 
   0   1   4     6796.15     6649.61    152.22 o 
   1   1   4     5734.54     5641.49    123.53 o 
   2   1   4       21.16       13.54      1.56 o 
   3   1   4        5.99        6.83      1.64 o 
   4   1   4      283.96      297.07      9.08 o 
   5   1   4        1.90        1.62      2.51 o 
   6   1   4      103.95      114.63      5.97 o 
   7   1   4       26.70       20.53      3.10 o 
  -6   2   4       20.13       10.85      8.55 o 
  -5   2   4       85.16      102.99      9.60 o 
  -4   2   4       84.21       88.71      5.46 o 
  -3   2   4      176.74      213.92      7.45 o 
  -2   2   4      985.18     1023.43     26.16 o 
  -1   2   4     3358.46     1805.35     60.76 o 
   0   2   4     2523.15     2648.85     87.55 o 
   1   2   4      223.03      249.77      9.60 o 
   2   2   4      278.65      265.59     10.11 o 
   3   2   4      160.15      148.02      6.01 o 
   4   2   4      143.70      152.96      7.28 o 
   5   2   4        3.04        3.42      2.64 o 
   6   2   4      229.16      245.99      9.38 o 
   7   2   4       11.00       13.49      3.26 o 
  -6   3   4        8.51       17.80      8.97 o 
  -5   3   4      120.07      131.75     11.13 o 
  -4   3   4        7.98        5.43      3.62 o 
  -3   3   4       28.40       21.91      3.21 o 
  -2   3   4      501.39      445.49     17.57 o 
  -1   3   4     5475.70     5881.64    142.83 o 
   0   3   4     1490.40     1493.30    122.50 o 
   1   3   4      478.24      575.59     20.46 o 
   2   3   4       69.45       75.02      4.24 o 
   3   3   4        7.74        6.33      2.06 o 
   4   3   4       29.83       20.29      2.77 o 
   5   3   4       76.72       74.24      5.58 o 
   6   3   4        0.85        2.40      3.63 o 
   7   3   4        0.04       -0.70      3.11 o 
  -6   4   4        2.58        7.92      9.66 o 
  -5   4   4       21.97       19.32      7.16 o 
  -4   4   4       12.59        4.52      5.11 o 
  -3   4   4       14.97       11.74     10.41 o 
  -2   4   4      860.56      877.03     31.54 o 
  -1   4   4     4047.19     4502.79    109.62 o 
   0   4   4     1135.07     1183.25     29.83 o 
   1   4   4      122.06      157.03      7.41 o 
   2   4   4       60.48       70.40      4.40 o 
   3   4   4      210.35      197.92      8.55 o 
   4   4   4      155.01      129.88      6.53 o 
   5   4   4       14.56       14.65      3.38 o 
   6   4   4       45.83       41.04      5.19 o 
   7   4   4       39.82       39.78      5.04 o 
  -6   5   4        3.79        6.31      8.99 o 
  -5   5   4       23.59       23.10      5.48 o 
  -4   5   4        8.18        5.84      4.34 o 
  -3   5   4        8.35        7.22      3.42 o 
  -2   5   4      566.37      604.42     16.94 o 
  -1   5   4      520.93      562.00     15.57 o 
   0   5   4      361.96      327.09     16.19 o 
   1   5   4      221.45      206.10      9.45 o 
   2   5   4     1070.17     1063.55     36.53 o 
   3   5   4      179.08      159.87      7.61 o 
   4   5   4       31.39       28.69      3.50 o 
   5   5   4      149.61      139.45      7.58 o 
   6   5   4       39.41       55.78      5.72 o 
   7   5   4        5.37        8.53      4.49 o 
  -5   6   4        0.91       -0.23      5.26 o 
  -4   6   4        5.40        1.58      4.64 o 
  -3   6   4        0.02        1.13      3.80 o 
  -2   6   4      642.98      639.86     18.12 o 
  -1   6   4       40.14       44.23      3.72 o 
   0   6   4      462.60      487.79     13.73 o 
   1   6   4      894.85      981.83     25.69 o 
   2   6   4     1909.81     1936.82     65.21 o 
   3   6   4      451.24      436.99     16.63 o 
   4   6   4       19.48       25.27      3.68 o 
   5   6   4      102.24      104.85      6.92 o 
   6   6   4       26.69       27.71      5.06 o 
  -5   7   4       32.52       33.34      9.68 o 
  -4   7   4        0.12        1.96      7.72 o 
  -3   7   4        3.42        1.51      4.15 o 
  -2   7   4        0.22        2.04      3.61 o 
  -1   7   4        4.34        3.32      3.01 o 
   0   7   4       74.83       87.32      4.86 o 
   1   7   4      717.08      799.47     28.94 o 
   2   7   4     1420.49     1569.25     53.70 o 
   3   7   4      115.45      127.70      7.42 o 
   4   7   4       52.89       46.38      4.73 o 
   5   7   4        1.17       -1.26      3.82 o 
   6   7   4        0.06        0.67      4.40 o 
  -4   8   4       36.53       36.47     10.17 o 
  -3   8   4       34.30       28.12      8.68 o 
  -2   8   4        7.65       12.10      6.95 o 
  -1   8   4        3.33        4.10      5.60 o 
   0   8   4       26.73       23.60      3.63 o 
   1   8   4      119.84      122.97      6.42 o 
   2   8   4     1091.91     1101.90     29.24 o 
   3   8   4       13.57       12.50      4.06 o 
   4   8   4       16.02       13.51      4.43 o 
   5   8   4       17.54       27.18      4.89 o 
   6   8   4       18.07       15.62      5.32 o 
  -4   9   4       14.67        7.33     10.48 o 
  -3   9   4        0.78        1.09      8.48 o 
  -2   9   4        0.41        3.75      7.26 o 
  -1   9   4       54.74       50.94      8.25 o 
   0   9   4       53.74       61.88      8.35 o 
   1   9   4      227.07      237.43     14.69 o 
   2   9   4        9.37        3.43      6.11 o 
   3   9   4       48.60       60.61      6.69 o 
   4   9   4       56.21       69.17      6.65 o 
   5   9   4      143.10      144.08      9.57 o 
  -3  10   4       35.34       47.85     11.12 o 
  -2  10   4       17.82       13.92      8.63 o 
  -1  10   4        1.15        4.62      7.13 o 
   0  10   4        9.71       10.69      7.28 o 
   1  10   4       58.19       58.58      9.19 o 
   2  10   4        0.65        0.86      6.85 o 
   3  10   4       29.28       33.87      9.41 o 
  -2  11   4      147.04      136.62     13.95 o 
  -1  11   4        5.94        1.38      8.10 o 
   0  11   4       27.11       26.84      9.11 o 
   1  11   4        1.20        4.48      8.15 o 
   2  11   4        2.95        3.40      8.00 o 
   3  11   4       17.40       15.85      9.60 o 
   0  12   4        7.92        7.18      9.46 o 
   1  12   4       12.45        8.16      9.82 o 
  -1 -11   5       29.39       29.44     10.68 o 
   0 -11   5       27.17       17.13     10.24 o 
  -2 -10   5        0.89       -0.73      8.55 o 
  -1 -10   5       58.43       64.71     10.58 o 
   0 -10   5        6.13        3.71      8.72 o 
   1 -10   5       29.23       26.51      9.56 o 
   2 -10   5        5.59        0.57      9.45 o 
  -2  -9   5       33.37       23.08      8.29 o 
  -1  -9   5       78.74       61.95      9.27 o 
   0  -9   5        0.01        0.39      7.37 o 
   1  -9   5       10.21        9.17      7.99 o 
   2  -9   5       40.88       26.70      9.46 o 
   3  -9   5       49.80       54.97     11.24 o 
  -2  -8   5       34.21       37.78      7.76 o 
  -1  -8   5       14.93       10.26      6.58 o 
   0  -8   5        7.40        3.87      6.64 o 
   1  -8   5        6.84        1.22      7.02 o 
   2  -8   5        6.49        3.81      7.76 o 
   3  -8   5       43.91       45.45     10.09 o 
   4  -8   5      109.13      100.94     12.33 o 
  -4  -7   5       63.18       75.77     10.33 o 
  -3  -7   5      617.21      740.18     31.22 o 
  -2  -7   5       59.51       68.15      7.90 o 
  -1  -7   5      534.64      521.99     23.07 o 
   0  -7   5       20.51       25.51      6.75 o 
   1  -7   5        8.68       13.81      6.73 o 
   2  -7   5        3.96        9.89      7.33 o 
   3  -7   5       16.24       12.25      8.00 o 
   4  -7   5       74.50       66.61     10.22 o 
   5  -7   5        0.12       -1.18      9.43 o 
  -6  -6   5       18.31        7.12     10.89 o 
  -5  -6   5       21.04       22.50      8.64 o 
  -4  -6   5      172.87      152.74     12.11 o 
  -3  -6   5      278.01      351.36     17.24 o 
  -2  -6   5        0.80        1.58      4.89 o 
  -1  -6   5       54.09       48.68      6.43 o 
   0  -6   5        4.52        7.56      5.24 o 
   1  -6   5       37.86       45.90      7.19 o 
   2  -6   5        1.27        3.41      6.35 o 
   3  -6   5        0.49       -0.67      6.69 o 
   4  -6   5       11.93        3.85      7.28 o 
   5  -6   5        3.59        3.28      8.48 o 
  -6  -5   5       47.24       50.23     10.69 o 
  -5  -5   5        0.13       -2.47      7.90 o 
  -4  -5   5      116.57      129.24      7.99 o 
  -3  -5   5       35.01       36.52      6.71 o 
  -2  -5   5       68.45       66.87      4.30 o 
  -1  -5   5      371.12      362.77     16.36 o 
   0  -5   5     1122.58     1164.70     44.95 o 
   1  -5   5       13.26       17.22      5.63 o 
   2  -5   5        0.56        2.00      5.46 o 
   3  -5   5       41.09       38.20      4.74 o 
   4  -5   5      163.45      186.25     13.33 o 
   5  -5   5        2.60       -3.74      7.32 o 
   6  -5   5       31.91       20.42     10.00 o 
  -6  -4   5       11.53       20.07      9.11 o 
  -5  -4   5       22.89       24.64      7.75 o 
  -4  -4   5        5.93        9.73      5.60 o 
  -3  -4   5       81.04       73.95      4.91 o 
  -2  -4   5      199.28      203.08      5.90 o 
  -1  -4   5      994.20     1062.50     21.85 o 
   0  -4   5     3845.12     4157.88    100.96 o 
   1  -4   5      230.59      281.49      8.33 o 
   2  -4   5      438.88      499.19     22.27 o 
   3  -4   5      101.77       96.84      5.47 o 
   4  -4   5      177.81      177.85     12.25 o 
   5  -4   5       49.84       41.82      8.41 o 
   6  -4   5       18.59       16.16      8.98 o 
  -6  -3   5        4.11        8.20      8.98 o 
  -5  -3   5        0.19        0.23      6.68 o 
  -4  -3   5      197.91      185.56      8.00 o 
  -3  -3   5      361.99      343.12     16.20 o 
  -2  -3   5      137.45      121.99      4.32 o 
  -1  -3   5      651.18      590.57     16.75 o 
   0  -3   5     3419.26     3627.95     73.58 o 
   1  -3   5      271.71      260.31      6.35 o 
   2  -3   5        2.10        3.09      1.97 o 
   3  -3   5        4.20        3.13      1.59 o 
   4  -3   5       10.53        8.49      2.13 o 
   5  -3   5       84.20       75.77      9.11 o 
   6  -3   5        1.06       -2.11      7.70 o 
  -6  -2   5        2.95        2.13      8.64 o 
  -5  -2   5       72.37       80.70      9.63 o 
  -4  -2   5        4.06        2.84      3.30 o 
  -3  -2   5      313.97      301.54      9.45 o 
  -2  -2   5      184.93      178.13      6.37 o 
  -1  -2   5     1271.00     1264.25     42.50 o 
   0  -2   5      202.72      176.71      4.67 o 
   1  -2   5        5.66        7.78      1.42 o 
   2  -2   5      159.38      141.82      7.20 o 
   3  -2   5     1057.40     1034.68     21.38 o 
   4  -2   5        1.38        3.29      1.98 o 
   5  -2   5        0.07       -0.17      2.20 o 
   6  -2   5        1.09        0.44      2.92 o 
   7  -2   5       25.65       25.57      4.36 o 
  -6  -1   5        2.63        4.99      9.02 o 
  -5  -1   5       11.54       10.83      7.01 o 
  -4  -1   5      218.61      233.85     13.16 o 
  -3  -1   5      171.88      162.95      9.41 o 
  -2  -1   5      457.24      464.70     12.48 o 
  -1  -1   5       41.91       53.51      2.97 o 
   0  -1   5       21.25       16.76      1.74 o 
   1  -1   5      328.04      388.10     10.64 o 
   2  -1   5     1030.75     1009.83     25.45 o 
   3  -1   5     1796.99     1824.45     36.03 o 
   4  -1   5      166.43      156.14      5.81 o 
   5  -1   5      126.40      123.18     11.17 o 
   6  -1   5        4.90        1.42      2.80 o 
   7  -1   5        0.23        1.00      2.90 o 
  -6   0   5       38.64       57.76     10.77 o 
  -5   0   5        7.22        3.53      5.66 o 
  -4   0   5        8.96        9.86      5.50 o 
  -3   0   5      161.22      133.87      4.54 o 
  -2   0   5      214.50      180.15      6.30 o 
  -1   0   5        0.93        0.22      1.57 o 
   0   0   5      730.88      766.73     15.63 o 
   1   0   5      188.34      148.55      5.03 o 
   2   0   5     1590.27     1472.21     29.22 o 
   3   0   5     2495.62     2493.14     48.90 o 
   4   0   5      208.54      186.14      6.47 o 
   5   0   5       73.32       73.65      4.34 o 
   6   0   5       29.15       28.18      3.56 o 
   7   0   5        0.03       -0.14      3.00 o 
  -6   1   5       44.29       57.47     10.56 o 
  -5   1   5       49.62       43.57      7.86 o 
  -4   1   5      174.86      221.36     12.88 o 
  -3   1   5      171.86      169.84      9.83 o 
  -2   1   5      149.53      138.14      4.12 o 
  -1   1   5       92.58       67.79     10.02 o 
   0   1   5     4079.75     4027.55     92.79 o 
   1   1   5      289.37      281.23      6.56 o 
   2   1   5     2353.29     2232.31     54.71 o 
   3   1   5     1424.07     1379.04     34.64 o 
   4   1   5        0.03        1.25      1.85 o 
   5   1   5       19.03       16.51      4.28 o 
   6   1   5       30.92       32.23      3.87 o 
   7   1   5        1.09        1.26      3.18 o 
  -6   2   5        9.44        6.44      8.87 o 
  -5   2   5       19.68       12.99      7.16 o 
  -4   2   5      157.33      147.99     10.78 o 
  -3   2   5      116.66       96.42      4.95 o 
  -2   2   5      153.01      154.51      5.66 o 
  -1   2   5      297.91      321.67      9.24 o 
   0   2   5      233.38      209.98      8.69 o 
   1   2   5        7.88       14.12      2.35 o 
   2   2   5      624.65      665.63     23.22 o 
   3   2   5       33.85       28.00      2.45 o 
   4   2   5       10.63        9.62      2.21 o 
   5   2   5      121.12      130.07      6.15 o 
   6   2   5      230.10      249.37      9.42 o 
   7   2   5       16.85       13.55      3.78 o 
  -6   3   5        5.58        2.34      9.56 o 
  -5   3   5       23.49       37.64      8.16 o 
  -4   3   5       47.97       49.41      6.93 o 
  -3   3   5       40.82       41.34      3.67 o 
  -2   3   5       48.14       41.98     15.70 o 
  -1   3   5       55.06       63.48      3.64 o 
   0   3   5      347.20      337.73     13.09 o 
   1   3   5       30.85       47.80      3.80 o 
   2   3   5        0.13        2.08      1.91 o 
   3   3   5       16.53       13.99      2.55 o 
   4   3   5        9.91        9.24      2.62 o 
   5   3   5       93.86       88.41      5.73 o 
   6   3   5      347.18      377.70     15.62 o 
   7   3   5       20.60       29.28      4.82 o 
  -6   4   5        2.20        2.28      8.94 o 
  -5   4   5       10.21        5.35      8.01 o 
  -4   4   5      348.98      379.65     31.48 o 
  -3   4   5      288.47      275.08     34.86 o 
  -2   4   5      109.80      119.63      5.70 o 
  -1   4   5      396.14      332.80     14.75 o 
   0   4   5       42.36       41.94      2.82 o 
   1   4   5      155.67      148.08      7.53 o 
   2   4   5       16.47       21.22      2.94 o 
   3   4   5      913.56      859.24     29.96 o 
   4   4   5        0.22        1.79      2.48 o 
   5   4   5      711.39      654.51     23.83 o 
   6   4   5       67.01       82.21      6.62 o 
   7   4   5        0.51        0.29      4.26 o 
  -6   5   5       27.46       36.85     10.24 o 
  -5   5   5       71.93       77.37     10.50 o 
  -4   5   5       85.24       73.43     21.68 o 
  -3   5   5      503.83      518.70     21.44 o 
  -1   5   5      355.64      383.29     11.51 o 
   0   5   5      135.12      138.18      5.53 o 
   1   5   5      319.21      340.02     13.91 o 
   2   5   5        0.17        0.09      2.52 o 
   3   5   5       97.05       84.89      5.37 o 
   4   5   5        4.71        0.24      2.64 o 
   5   5   5      156.23      145.71      7.70 o 
   6   5   5       42.75       44.01      5.31 o 
   7   5   5        8.94        3.74      4.85 o 
  -5   6   5      298.34      313.29     17.87 o 
  -4   6   5      500.11      507.16     56.36 o 
  -3   6   5      178.27      166.48      9.98 o 
  -2   6   5        3.48        4.86      3.57 o 
  -1   6   5       47.95       55.73      4.21 o 
   0   6   5        0.91        0.32      2.39 o 
   1   6   5       86.22       96.33      5.19 o 
   2   6   5       58.86       60.18      5.19 o 
   3   6   5       11.53       10.72      3.14 o 
   4   6   5        0.01        0.23      2.85 o 
   5   6   5       25.13       27.52      4.20 o 
   6   6   5        8.22        4.38      4.60 o 
  -4   7   5      345.01      373.77     13.61 o 
  -3   7   5       69.27       57.61     16.60 o 
  -2   7   5      215.50      216.77      9.00 o 
  -1   7   5      290.91      283.75      9.86 o 
   0   7   5      266.76      265.71     10.33 o 
   1   7   5      333.25      398.58     12.43 o 
   2   7   5       37.97       25.51      4.67 o 
   3   7   5       27.30       26.79      4.18 o 
   4   7   5       24.52       29.77      4.24 o 
   5   7   5       10.38        9.61      3.97 o 
   6   7   5       25.04       27.08      5.33 o 
  -4   8   5      135.04      139.41     13.26 o 
  -3   8   5       82.19       90.46     10.74 o 
  -2   8   5       26.39       27.74      7.65 o 
  -1   8   5      411.20      186.20     10.95 o 
   0   8   5      247.54      219.37      8.33 o 
   1   8   5      155.16      176.50      7.80 o 
   2   8   5      760.84      816.44     22.63 o 
   3   8   5       27.95       24.27      5.07 o 
   4   8   5       41.82       38.62      5.19 o 
   5   8   5        3.10        2.68      4.11 o 
   6   8   5       45.82       45.98      6.23 o 
  -4   9   5        7.87        8.39     10.31 o 
  -3   9   5      150.25      149.59     13.54 o 
  -2   9   5      349.44      361.43     19.92 o 
  -1   9   5      352.70      337.61     18.05 o 
   0   9   5        1.17       -0.87      6.00 o 
   1   9   5      191.22      202.82     13.70 o 
   2   9   5       59.88       67.11      5.63 o 
   3   9   5       56.81       59.69      7.03 o 
   4   9   5        0.18        1.48      5.22 o 
   5   9   5       22.62       11.95      5.12 o 
  -3  10   5       23.51       26.02     10.54 o 
  -2  10   5      497.03      509.33     25.64 o 
  -1  10   5      325.99      281.11     17.14 o 
   0  10   5        1.70        1.33      7.07 o 
   1  10   5      148.04      134.27     12.26 o 
   2  10   5        2.00        1.69      7.18 o 
   3  10   5      169.04      160.11     13.96 o 
  -2  11   5       56.83       57.37     11.26 o 
  -1  11   5      392.29      356.72     20.74 o 
   0  11   5        5.47        4.50      8.35 o 
   1  11   5        8.09        2.85      8.40 o 
   2  11   5       84.49       82.06     11.38 o 
   3  11   5       18.39       25.66     10.10 o 
   1  12   5       42.74       58.23     12.06 o 
  -1 -10   6       12.96        9.78      9.37 o 
   0 -10   6      107.79      102.34     12.31 o 
   1 -10   6      126.65      142.91     14.24 o 
   2 -10   6        3.69        5.22     10.30 o 
  -4  -9   6        7.85        1.50     20.32 o 
  -1  -9   6        1.46        1.71      8.00 o 
   0  -9   6       77.66       70.73     10.36 o 
   1  -9   6        5.82        6.33      8.53 o 
   2  -9   6        1.37        0.45      9.06 o 
   3  -9   6       14.15       15.77     10.26 o 
  -4  -8   6        1.68        3.86     10.93 o 
  -2  -8   6      195.87      182.96     13.08 o 
  -1  -8   6        0.02        1.30      6.70 o 
   0  -8   6       34.78       32.47      8.29 o 
   1  -8   6       95.12       99.97     10.82 o 
   2  -8   6        0.24        4.00      8.26 o 
   3  -8   6       79.87       89.86     12.00 o 
   4  -8   6       56.87       50.44     11.14 o 
  -4  -7   6       46.39       37.87      9.53 o 
  -3  -7   6       18.76       27.18      8.88 o 
  -2  -7   6      152.06      153.96     11.27 o 
  -1  -7   6      228.49      186.37     12.22 o 
   0  -7   6        8.62        4.67      6.36 o 
   1  -7   6      158.26      182.28     13.44 o 
   2  -7   6      106.74      119.34     11.70 o 
   3  -7   6      287.01      344.98     19.93 o 
   4  -7   6      174.37      200.09     16.10 o 
   5  -7   6        2.20        4.24     10.02 o 
  -5  -6   6        1.51        1.02      8.89 o 
  -4  -6   6       34.54       30.31      7.87 o 
  -3  -6   6        8.47        8.40      6.84 o 
  -2  -6   6       12.40       17.05      6.08 o 
  -1  -6   6       17.73       22.15      5.97 o 
   0  -6   6      581.90      588.60     25.49 o 
   1  -6   6      254.56      238.35     14.43 o 
   2  -6   6        1.54        0.18      4.31 o 
   3  -6   6      160.06      175.98     18.53 o 
   4  -6   6       16.17       13.92      8.09 o 
   5  -6   6        7.71       10.98      9.26 o 
  -6  -5   6       42.01       41.25     10.60 o 
  -5  -5   6       12.71        8.69      7.94 o 
  -4  -5   6      173.33      130.33     15.12 o 
  -3  -5   6        8.71        3.76      3.87 o 
  -2  -5   6       75.24       75.14      4.67 o 
  -1  -5   6       65.32       80.16      5.17 o 
   0  -5   6      462.72      499.73     15.14 o 
   1  -5   6      392.51      427.87     15.39 o 
   2  -5   6       12.84        8.09      4.01 o 
   3  -5   6       71.07       61.59      5.97 o 
   4  -5   6        2.94        2.78      7.08 o 
   5  -5   6        5.82       -3.37      7.76 o 
   6  -5   6       32.61       36.09     11.13 o 
  -6  -4   6       31.06       26.41     10.05 o 
  -5  -4   6       28.72       13.95      7.67 o 
  -4  -4   6      167.28      167.91     10.56 o 
  -3  -4   6       41.26       40.03      4.30 o 
  -2  -4   6       44.69       46.38      3.10 o 
  -1  -4   6        5.66        6.35      2.15 o 
   0  -4   6       55.10       54.24      3.02 o 
   1  -4   6     1209.93     1310.66     33.74 o 
   2  -4   6      101.32      106.98      5.84 o 
   3  -4   6       14.60       16.43      3.90 o 
   4  -4   6       51.26       56.82      8.38 o 
   5  -4   6       28.53       19.00      8.09 o 
   6  -4   6       93.46       91.78     12.01 o 
  -6  -3   6        9.56       19.10      9.43 o 
  -5  -3   6        3.85        2.67      7.31 o 
  -4  -3   6       18.93       21.49      4.23 o 
  -3  -3   6      194.41      178.26      7.33 o 
  -2  -3   6      280.37      243.47     11.60 o 
  -1  -3   6      545.09      514.39     11.44 o 
   0  -3   6       96.27       84.95      3.48 o 
   1  -3   6       37.16       30.75      2.13 o 
   2  -3   6      545.04      557.35     18.49 o 
   3  -3   6      517.70      516.91     11.54 o 
   4  -3   6      102.28      103.31      4.79 o 
   5  -3   6        2.03       -1.19      6.41 o 
   6  -3   6       72.48       54.44      9.99 o 
  -6  -2   6        9.55        8.11      9.58 o 
  -5  -2   6       42.88       33.24      8.06 o 
  -4  -2   6      170.70      159.52      7.77 o 
  -3  -2   6      683.47      614.46     23.91 o 
  -2  -2   6        4.10        2.05      1.78 o 
  -1  -2   6      370.67      359.22     10.36 o 
   0  -2   6        1.36        1.08      1.54 o 
   1  -2   6        1.94        1.19      1.47 o 
   2  -2   6       85.52       69.79      3.35 o 
   3  -2   6      677.16      688.98     15.26 o 
   5  -2   6       54.54       47.38      6.56 o 
   6  -2   6       11.47        6.83      2.98 o 
   7  -2   6        2.70        2.99      9.62 o 
  -6  -1   6        4.09        9.56      9.37 o 
  -5  -1   6      134.31      134.64     11.43 o 
  -4  -1   6      195.18      197.68      8.42 o 
  -3  -1   6      559.02      550.30     18.51 o 
  -2  -1   6        2.15        2.32      2.41 o 
  -1  -1   6      409.46      371.16     10.43 o 
   0  -1   6      453.97      444.39     22.34 o 
   1  -1   6      682.32      642.32     24.29 o 
   2  -1   6       30.23       21.86     17.78 o 
   3  -1   6      359.02      352.28      8.32 o 
   4  -1   6      142.69      139.05      5.52 o 
   5  -1   6        1.07        1.23      2.20 o 
   6  -1   6       31.35       30.31      3.64 o 
   7  -1   6       31.95       23.23      4.00 o 
  -6   0   6       23.03       19.57      9.57 o 
  -5   0   6       10.42        5.96      6.77 o 
  -4   0   6      722.59      746.08     29.79 o 
  -3   0   6      100.22       81.74      4.66 o 
  -2   0   6       44.59       44.54      3.34 o 
  -1   0   6        4.93        2.39      1.95 o 
   0   0   6       71.76       73.92      2.74 o 
   1   0   6     4378.24     4338.48     84.13 o 
   2   0   6      294.69      259.56     11.80 o 
   3   0   6      153.26      182.73      5.22 o 
   4   0   6      257.72      256.01      8.30 o 
   5   0   6       61.04       57.31      3.93 o 
   6   0   6       39.96       41.03      3.81 o 
   7   0   6        5.76        3.42      3.58 o 
  -6   1   6        2.77        5.16      9.04 o 
  -5   1   6        2.80        2.87      6.65 o 
  -4   1   6      262.26      269.77     14.63 o 
  -3   1   6      198.81      211.32      7.85 o 
  -2   1   6      458.38      486.91     14.50 o 
  -1   1   6      139.69       76.10      5.72 o 
   0   1   6     6321.27     6437.68    211.01 o 
   1   1   6      363.02      371.24      8.42 o 
   2   1   6        0.30        2.41      1.46 o 
   3   1   6       81.36       78.21      3.93 o 
   4   1   6        6.59        3.26      2.18 o 
   5   1   6       82.61       77.89      4.51 o 
   6   1   6      166.50      157.85      7.02 o 
   7   1   6       17.93       17.65      3.93 o 
  -6   2   6        0.37       -0.08      8.67 o 
  -5   2   6       54.10       65.59      9.45 o 
  -4   2   6        4.16        4.63      5.48 o 
  -3   2   6       61.61       57.32      5.80 o 
  -2   2   6      526.80      471.02     10.72 o 
  -1   2   6      721.78      676.35     14.42 o 
   0   2   6      314.12      316.44     12.51 o 
   1   2   6      529.83      590.36     21.24 o 
   2   2   6      698.21      688.33     24.22 o 
   3   2   6        0.85        0.35      1.81 o 
   4   2   6      140.93      126.67      5.36 o 
   5   2   6        9.58       12.83      2.84 o 
   6   2   6       63.25       66.77      4.85 o 
   7   2   6       17.01       20.35      4.13 o 
  -6   3   6       34.48       42.77     10.50 o 
  -5   3   6       25.35       37.24      8.54 o 
  -4   3   6      168.29      187.10     12.25 o 
  -3   3   6       12.40        7.18      4.68 o 
  -2   3   6      194.40      170.17      8.94 o 
  -1   3   6     4614.79     4719.60    115.12 o 
   0   3   6      900.14      852.83     30.03 o 
   1   3   6      223.92      277.33     11.43 o 
   2   3   6      187.27      193.45      8.55 o 
   3   3   6      103.25       92.95      5.41 o 
   4   3   6      114.54      115.18      6.48 o 
   5   3   6       10.85        9.29      3.13 o 
   6   3   6       40.95       42.97      4.93 o 
   7   3   6       22.44       20.83      5.01 o 
  -6   4   6       71.14       79.09     11.85 o 
  -5   4   6      199.69      208.54     14.85 o 
  -4   4   6        0.02        0.79      5.79 o 
  -3   4   6       74.32       77.54      5.08 o 
  -2   4   6        1.49        0.38      2.80 o 
  -1   4   6     1010.69     1025.20     26.67 o 
   0   4   6     1402.46     1421.98     48.71 o 
   1   4   6      247.27      308.26     12.98 o 
   2   4   6      300.68      265.25     10.99 o 
   3   4   6      825.14      782.50     27.69 o 
   4   4   6       37.80       33.98      3.77 o 
   5   4   6      178.47      184.66      9.07 o 
   6   4   6        0.20        2.82      3.71 o 
   7   4   6        5.73        6.38      4.84 o 
  -5   5   6      108.66      110.86     11.27 o 
  -4   5   6       18.03       21.58      7.31 o 
  -3   5   6        6.22        3.45      3.95 o 
  -2   5   6       46.90       42.35      4.27 o 
  -1   5   6       17.77       11.76      7.90 o 
   0   5   6      414.12      404.48     11.79 o 
   1   5   6       11.01       18.40      3.95 o 
   2   5   6      491.71      515.83     19.54 o 
   3   5   6      535.55      498.22     18.74 o 
   4   5   6       38.85       36.42      4.00 o 
   5   5   6       59.72       61.37      5.24 o 
   6   5   6       71.32       78.83      6.48 o 
   7   5   6        8.36        8.48      5.33 o 
  -5   6   6        2.08        4.06      9.14 o 
  -4   6   6       60.33       50.05      8.58 o 
  -3   6   6       74.42       76.03     15.34 o 
  -2   6   6       28.65        9.80      8.78 o 
  -1   6   6       12.85       13.20      3.23 o 
   0   6   6       34.98       50.42      3.75 o 
   1   6   6      753.82      862.98     31.54 o 
   2   6   6      778.31      807.39     29.34 o 
   3   6   6      502.29      477.58     18.41 o 
   4   6   6      249.43      212.36      9.99 o 
   5   6   6       45.21       43.10      4.85 o 
   6   6   6        4.41        6.33      4.35 o 
  -4   7   6        0.15       -0.63      7.53 o 
  -3   7   6      311.29      333.76     16.84 o 
  -2   7   6      301.26      263.27     44.12 o 
  -1   7   6       15.03       13.36      3.70 o 
   0   7   6       16.76       17.30      3.42 o 
   1   7   6       10.23       12.59      3.61 o 
   2   7   6     1057.92     1070.53     38.23 o 
   3   7   6      432.36      405.83     16.76 o 
   4   7   6       47.69       42.47      4.99 o 
   5   7   6       51.47       42.47      5.14 o 
   6   7   6       41.57       41.78      5.81 o 
  -3   8   6      364.10      364.47     20.22 o 
  -2   8   6      177.69      181.57      8.94 o 
  -1   8   6        0.80        0.93      3.71 o 
   0   8   6        0.00       -0.22      3.34 o 
   1   8   6       10.83       13.31      3.91 o 
   2   8   6      182.41      212.38     11.52 o 
   3   8   6      116.42      117.04      8.46 o 
   4   8   6        4.13        4.54      4.33 o 
   5   8   6       15.48       13.95      5.04 o 
  -3   9   6       12.23       10.20      9.27 o 
  -2   9   6       73.27       63.23      9.92 o 
  -1   9   6       36.21       34.99      7.89 o 
   0   9   6       37.44       41.78      7.81 o 
   1   9   6       28.44       27.71      4.60 o 
   2   9   6       44.77       55.39      5.60 o 
   3   9   6        6.78       12.92      5.51 o 
   4   9   6       49.61       60.10      7.31 o 
   5   9   6      119.49      117.59      9.19 o 
  -3  10   6        1.21        1.41     10.06 o 
  -2  10   6       65.71       67.88     10.87 o 
  -1  10   6        4.41        4.92      7.50 o 
   0  10   6      349.12      342.91     19.23 o 
   1  10   6      126.95      134.28     12.31 o 
   2  10   6       23.13       21.08      8.35 o 
   3  10   6        2.35        3.09      8.20 o 
   4  10   6        8.48        8.12      7.01 o 
  -1  11   6       21.95       18.47      9.22 o 
   0  11   6      155.18      168.35     14.54 o 
   1  11   6      144.03      164.82     14.66 o 
   2  11   6        6.66        6.50      8.98 o 
   3  11   6        1.33        0.70      9.03 o 
   0 -10   7       75.01       58.72     11.34 o 
   1 -10   7        1.81       -0.82     10.17 o 
  -3  -9   7        8.90       -2.70     14.61 o 
  -2  -9   7       23.44       28.15     11.18 o 
  -1  -9   7       78.04       75.25     10.94 o 
   0  -9   7       15.98       11.46      8.67 o 
   1  -9   7        9.74        3.80      9.16 o 
   2  -9   7        2.00       -0.05      6.48 o 
   3  -9   7       53.19       52.43     12.00 o 
  -4  -8   7        7.44        7.24     11.02 o 
  -3  -8   7      162.00      204.67     16.84 o 
  -2  -8   7        2.32        5.91      8.31 o 
  -1  -8   7       44.90       30.33      8.51 o 
   0  -8   7      170.97      145.93     13.00 o 
   1  -8   7        2.51        1.71      8.35 o 
   2  -8   7        0.13        0.14      5.86 o 
   3  -8   7        4.29       -1.30      9.24 o 
   4  -8   7       60.15       68.15     12.48 o 
  -4  -7   7        6.17        3.79      8.60 o 
  -3  -7   7      298.33      327.63     18.86 o 
  -2  -7   7      155.12      164.60     12.70 o 
  -1  -7   7      492.31      469.20     15.49 o 
   0  -7   7        1.38       -2.13      4.86 o 
   1  -7   7      157.10      183.08     10.10 o 
   2  -7   7       28.73       35.29      6.19 o 
   3  -7   7       29.48       37.11      9.56 o 
   4  -7   7        2.47        2.30      9.27 o 
  -4  -6   7       16.63        9.87      7.56 o 
  -3  -6   7        2.83        4.13      6.89 o 
  -2  -6   7        8.92       15.17      6.78 o 
  -1  -6   7       11.21       10.03      4.44 o 
   0  -6   7        5.77        3.33      4.41 o 
   1  -6   7      119.28      146.02      8.24 o 
   2  -6   7       11.93       13.08      5.10 o 
   4  -6   7        0.38       -2.13      8.26 o 
   5  -6   7        0.47        3.07      9.68 o 
  -5  -5   7       20.34       18.59      9.28 o 
  -4  -5   7       10.51       19.00      5.30 o 
  -3  -5   7        1.25        2.91      3.98 o 
  -2  -5   7       68.90       63.81      7.38 o 
  -1  -5   7        5.42        8.03      3.78 o 
   0  -5   7      360.83      393.58     13.00 o 
   1  -5   7       63.46       75.54     11.60 o 
   2  -5   7       90.62       91.23      6.23 o 
   3  -5   7       17.06        9.29      4.48 o 
   4  -5   7       76.76       75.26     10.19 o 
   5  -5   7       38.93       31.06      9.68 o 
  -6  -4   7        1.63        1.69      9.75 o 
  -5  -4   7       61.79       66.28      9.72 o 
  -4  -4   7       58.08       62.17      5.84 o 
  -3  -4   7       11.07        7.29      3.80 o 
  -2  -4   7      195.41      175.76     18.46 o 
  -1  -4   7       54.93       56.44      3.25 o 
   0  -4   7      692.01      682.74     22.47 o 
   1  -4   7      482.64      506.15     15.01 o 
   2  -4   7      914.38      973.22     29.34 o 
   3  -4   7       42.58       46.45      4.96 o 
   4  -4   7      171.63      169.61     12.97 o 
   5  -4   7       20.65       18.90      8.38 o 
   6  -4   7        0.15        3.06      9.08 o 
  -6  -3   7        3.75        3.62      9.77 o 
  -5  -3   7      155.39      183.28     14.05 o 
  -4  -3   7      110.88      115.36      6.61 o 
  -3  -3   7       28.91       27.29      3.90 o 
  -2  -3   7        0.31        1.34      2.66 o 
  -1  -3   7       50.62       49.54      2.93 o 
   0  -3   7      693.07      719.92     15.44 o 
   1  -3   7       24.20       30.45      2.41 o 
   2  -3   7        4.02        4.19      2.08 o 
   3  -3   7       61.24       60.75      3.33 o 
   4  -3   7      150.74      164.22     11.80 o 
   5  -3   7       13.34       11.97      7.40 o 
   6  -3   7       44.24       37.03      9.68 o 
  -6  -2   7        3.39       -0.23      8.84 o 
  -5  -2   7      289.34      307.18     17.57 o 
  -4  -2   7       47.97       56.94      5.35 o 
  -3  -2   7      113.07      103.35      6.99 o 
  -2  -2   7      282.68      262.42     21.17 o 
  -1  -2   7      141.44      150.77      5.71 o 
   0  -2   7        0.47        2.30      1.70 o 
   1  -2   7       17.68       17.68      2.02 o 
   2  -2   7        0.03        0.04      1.75 o 
   3  -2   7      305.98      324.74      8.05 o 
   4  -2   7       71.84       65.74      7.86 o 
   5  -2   7        5.22        3.21      2.73 o 
   6  -2   7       30.41       26.91      3.64 o 
  -6  -1   7        0.17        0.18      9.22 o 
  -5  -1   7        3.96        2.52      7.23 o 
  -4  -1   7      124.14      140.51      7.75 o 
  -3  -1   7        0.44        1.59      3.03 o 
  -2  -1   7      904.58      855.89     32.96 o 
  -1  -1   7      389.74      374.41     10.86 o 
   0  -1   7      225.45      257.96      6.43 o 
   1  -1   7       83.97      130.97      7.97 o 
   2  -1   7      105.94      109.01      5.51 o 
   3  -1   7     1206.39     1239.60     25.21 o 
   4  -1   7       39.61       36.88      4.68 o 
   5  -1   7       82.02       69.49      5.39 o 
   6  -1   7       44.75       48.45      4.18 o 
   7  -1   7        6.91        5.99      3.76 o 
  -6   0   7       25.55       25.15     10.00 o 
  -5   0   7        4.64       -1.52      7.01 o 
  -4   0   7      229.09      247.19     14.31 o 
  -3   0   7      103.17       97.34      7.67 o 
  -2   0   7     1033.67      884.78     22.55 o 
  -1   0   7      840.76      775.21     19.81 o 
   0   0   7       12.57       15.81      1.51 o 
   1   0   7     1396.58     1395.92     28.02 o 
   2   0   7       27.26       22.86      2.02 o 
   3   0   7      612.69      638.73     13.91 o 
   4   0   7      158.70      175.12      9.90 o 
   5   0   7      122.92      105.11      5.42 o 
   6   0   7        3.05        2.66      2.91 o 
   7   0   7       10.19        7.28      3.62 o 
  -6   1   7       23.74       32.45      9.91 o 
  -5   1   7       34.25       32.65      7.46 o 
  -4   1   7      245.11      247.00     14.20 o 
  -3   1   7      145.77      154.84      7.11 o 
  -2   1   7     1381.74     1239.56     30.60 o 
  -1   1   7      887.84      789.44     21.12 o 
   0   1   7       44.22       55.19      3.79 o 
   1   1   7       28.48       20.68      2.61 o 
   2   1   7        7.04        8.31      1.74 o 
   3   1   7       69.07       70.99      4.36 o 
   4   1   7       18.26       14.46      2.70 o 
   5   1   7        0.86        0.26      2.57 o 
   6   1   7       31.42       39.60      4.23 o 
   7   1   7       19.68       25.68      4.33 o 
  -6   2   7        9.31       10.26      9.70 o 
  -5   2   7       32.34       33.79      8.51 o 
  -4   2   7       47.62       46.24      7.36 o 
  -3   2   7        1.44       -0.18      4.48 o 
  -2   2   7     1148.66     1170.07     47.49 o 
  -1   2   7      769.25      748.72     23.98 o 
   0   2   7      391.75      344.88     25.30 o 
   1   2   7       87.85       89.73      9.90 o 
   2   2   7      201.59      192.01      8.61 o 
   3   2   7        2.10        1.75      2.04 o 
   4   2   7       19.60       15.30      2.82 o 
   5   2   7       80.33       84.66      6.95 o 
   6   2   7       84.77       85.33      5.59 o 
   7   2   7       10.10       10.95      4.20 o 
  -6   3   7        6.98        0.68      9.39 o 
  -5   3   7        4.35        2.85      7.71 o 
  -4   3   7       32.22       23.33      6.72 o 
  -3   3   7      234.32      229.60     12.92 o 
  -2   3   7       12.19        7.81      4.35 o 
  -1   3   7       33.09       34.12      3.73 o 
   0   3   7      645.77      656.92     24.03 o 
   1   3   7     2382.01     1313.08     45.41 o 
   2   3   7      312.69      296.13     12.19 o 
   3   3   7        4.29        4.99      2.62 o 
   4   3   7       31.88       30.32      3.74 o 
   5   3   7       29.63       27.88      3.94 o 
   6   3   7      336.92      353.16     14.85 o 
   7   3   7        1.14        0.50      4.53 o 
  -5   4   7        1.02       -1.12      8.70 o 
  -4   4   7       41.69       34.94      7.40 o 
  -3   4   7      477.73      523.98     22.34 o 
  -2   4   7       75.01       77.12      4.68 o 
  -1   4   7      614.02      591.46     16.36 o 
   0   4   7      112.57      111.88      4.96 o 
   1   4   7     2563.26     2871.23     96.29 o 
   2   4   7      513.63      466.57     17.87 o 
   3   4   7       77.22       69.67      5.03 o 
   4   4   7        3.22        1.92      2.83 o 
   5   4   7        6.95        7.37      3.40 o 
   6   4   7       34.03       43.88      5.22 o 
   7   4   7        3.79        4.30      4.93 o 
  -5   5   7       56.41       58.12     10.02 o 
  -4   5   7       21.58       21.68      7.04 o 
  -3   5   7      138.82      137.96     10.75 o 
  -2   5   7       19.31       18.87      3.75 o 
  -1   5   7      544.82      536.96     18.12 o 
   1   5   7      756.47      890.01     32.38 o 
   2   5   7      821.33      840.34     30.41 o 
   3   5   7        8.88       12.61      3.38 o 
   4   5   7        0.03        0.31      2.59 o 
   5   5   7       23.57       20.66      4.01 o 
   6   5   7        0.54        2.15      3.95 o 
  -5   6   7      102.46      106.31     12.80 o 
  -4   6   7      164.48      174.80     13.16 o 
  -3   6   7       29.80       18.98      6.93 o 
  -2   6   7       10.95        8.78      3.87 o 
  -1   6   7       21.56       10.74      9.29 o 
   0   6   7       66.02       66.98      4.37 o 
   1   6   7       64.92       71.42      6.41 o 
   2   6   7        5.38        8.04      4.00 o 
   3   6   7      239.23      223.46     10.70 o 
   4   6   7       81.12       70.93      5.71 o 
   5   6   7        7.04        6.82      3.76 o 
   6   6   7       17.74       18.95      4.78 o 
  -4   7   7       37.05       40.04      9.23 o 
  -3   7   7      215.80      255.69     15.38 o 
  -2   7   7       67.46       37.02     24.99 o 
  -1   7   7      111.78      116.35      6.44 o 
   0   7   7      905.32      849.85     23.12 o 
   1   7   7       10.06       11.92      3.72 o 
   2   7   7      653.66      709.15     27.05 o 
   3   7   7       45.26       52.13      5.63 o 
   4   7   7      436.51      400.31     16.66 o 
   5   7   7       64.55       64.03      6.04 o 
   6   7   7        0.00       -1.37      4.33 o 
  -3   8   7       56.06       61.65      9.11 o 
  -2   8   7      196.18      197.27     11.63 o 
  -1   8   7       26.48       35.04      4.80 o 
   0   8   7      127.08      110.42      6.54 o 
   1   8   7       14.04       16.25      4.21 o 
   2   8   7      414.18      414.46     18.24 o 
   3   8   7       38.92       33.45      5.65 o 
   4   8   7      316.15      322.11     14.83 o 
   5   8   7       25.70       20.98      5.17 o 
  -2   9   7      208.79      216.05     15.62 o 
  -1   9   7      266.04      265.13     16.01 o 
   0   9   7        4.27        4.18      3.97 o 
   1   9   7       72.11       79.47      6.10 o 
   2   9   7       16.77       24.26      4.93 o 
   3   9   7        8.36        5.06      5.50 o 
   4   9   7       69.62       75.46      7.77 o 
   5   9   7       18.36       15.91      5.80 o 
  -2  10   7       22.46       10.73      9.11 o 
  -1  10   7      180.39      183.53     14.44 o 
   0  10   7      159.73      160.07     13.46 o 
   1  10   7       34.97       35.01      9.11 o 
   2  10   7       20.19       16.69      8.44 o 
   3  10   7      261.82      262.35     11.70 o 
   4  10   7       19.53       11.85      6.83 o 
  -1  11   7       67.13       59.35     11.13 o 
   0  11   7       62.42       68.71     11.09 o 
   1  11   7       36.80       37.94     10.31 o 
   2  11   7       27.57       28.54     10.12 o 
   3  11   7       19.23       16.01      9.96 o 
   0 -10   8        2.12        3.32      9.89 o 
  -2  -9   8        0.10        1.12     10.48 o 
  -1  -9   8       13.05       16.70      9.75 o 
   0  -9   8        5.30        5.43      6.66 o 
   1  -9   8       12.98       15.45      7.21 o 
   2  -9   8        1.08       -0.63      6.94 o 
  -3  -8   8        2.10        2.20     10.21 o 
  -2  -8   8       29.94       42.94     10.44 o 
  -1  -8   8       19.52       31.30      9.45 o 
   0  -8   8       24.12       28.57      6.63 o 
   1  -8   8       25.95       20.38      6.73 o 
   2  -8   8        0.02        0.73      6.35 o 
   3  -8   8        7.95        9.12      9.91 o 
  -4  -7   8       24.14       19.56      9.57 o 
  -3  -7   8       81.81       79.58     10.99 o 
  -2  -7   8      143.38      166.21     13.21 o 
  -1  -7   8      256.72      282.49     17.24 o 
   0  -7   8       21.49       20.41      5.87 o 
   1  -7   8       73.49       73.68      7.45 o 
   2  -7   8      117.24      112.12      8.30 o 
   3  -7   8       52.48       58.13     10.53 o 
   4  -7   8       71.00       65.42     12.27 o 
  -4  -6   8       98.21       98.35     11.28 o 
  -3  -6   8      161.93      152.40     12.04 o 
  -2  -6   8       70.47       71.37      8.89 o 
  -1  -6   8      379.53      414.74     19.93 o 
   0  -6   8      121.54      136.88      8.11 o 
   1  -6   8        0.85       -2.10      4.86 o 
   2  -6   8       39.12       31.65      5.80 o 
   3  -6   8        2.27        3.46      5.23 o 
   4  -6   8        3.42        5.01      9.21 o 
   5  -6   8        2.71       -4.62     10.21 o 
  -5  -5   8        2.62       -0.63      8.23 o 
  -4  -5   8      100.61       84.22      7.44 o 
  -3  -5   8      150.91      134.09     10.75 o 
  -2  -5   8       19.24       17.08      6.16 o 
  -1  -5   8      192.24      190.85     12.17 o 
   0  -5   8       20.44       24.19      4.63 o 
   1  -5   8       31.20       29.09      4.90 o 
   2  -5   8       47.06       64.33      5.78 o 
   3  -5   8       74.47       91.26     10.24 o 
   4  -5   8        3.72        1.76      8.07 o 
   5  -5   8        2.95       -2.45      8.95 o 
  -5  -4   8       10.20        4.15      8.24 o 
  -4  -4   8       38.60       34.92      6.06 o 
  -3  -4   8        4.10        2.75      4.00 o 
  -2  -4   8       49.18       45.28      7.33 o 
  -1  -4   8       41.18       30.07      5.14 o 
   0  -4   8       87.36       90.03      7.17 o 
   1  -4   8      317.17      359.09     11.99 o 
   2  -4   8      140.76      154.43      7.98 o 
   3  -4   8        9.80       13.21      4.52 o 
   4  -4   8      161.35      163.39     13.21 o 
   5  -4   8        9.84        8.10      8.43 o 
   6  -4   8       33.93       23.77     10.43 o 
  -5  -3   8        0.17        0.58      7.45 o 
  -4  -3   8      103.42      100.47      6.74 o 
  -3  -3   8       38.96       25.52      4.23 o 
  -2  -3   8      237.50      219.84      8.20 o 
  -1  -3   8      272.42      262.69      8.86 o 
   0  -3   8      361.64      359.98      9.18 o 
   1  -3   8      263.04      288.39      8.08 o 
   2  -3   8     1058.42     1054.66     53.28 o 
   3  -3   8        5.58        3.92      3.95 o 
   4  -3   8       18.59       16.70      7.13 o 
   5  -3   8       18.59       17.54      8.01 o 
   6  -3   8        4.24        8.94      9.16 o 
  -6  -2   8        5.04        1.42      9.95 o 
  -5  -2   8        0.84        4.00      7.53 o 
  -4  -2   8       31.65       28.65      5.04 o 
  -3  -2   8       12.66       13.29      4.02 o 
  -2  -2   8       74.86       78.38      5.36 o 
  -1  -2   8      236.51      223.93      8.01 o 
   0  -2   8      448.80      454.88     10.45 o 
   1  -2   8      359.74      360.31      8.67 o 
   2  -2   8     1114.48     1153.94     23.85 o 
   3  -2   8      198.44      208.19      6.19 o 
   4  -2   8        9.73        6.86      2.78 o 
   5  -2   8       13.82        9.02      4.48 o 
   6  -2   8        6.41       10.85      8.58 o 
  -6  -1   8        0.05        1.35      9.66 o 
  -5  -1   8       50.79       43.39      9.00 o 
  -4  -1   8       19.24       14.30      4.68 o 
  -3  -1   8       73.59       65.35      7.56 o 
  -2  -1   8       69.91       64.17      9.95 o 
  -1  -1   8      807.58      862.16     22.19 o 
   0  -1   8        0.52        0.72      1.68 o 
   1  -1   8        1.70        0.54      1.84 o 
   2  -1   8       66.42       72.39      4.65 o 
   3  -1   8       68.67       70.51      3.59 o 
   4  -1   8       43.68       48.33      3.79 o 
   5  -1   8       49.00       58.39      4.19 o 
   6  -1   8       10.38        8.75      3.18 o 
  -6   0   8        2.31       -0.06      9.50 o 
  -5   0   8        2.69       -0.34      7.09 o 
  -4   0   8       18.72       12.88      6.33 o 
  -3   0   8      100.90       91.65      8.60 o 
  -2   0   8       12.77        9.92      3.15 o 
  -1   0   8      512.64      514.76     14.31 o 
   0   0   8      155.12      170.73     13.50 o 
   1   0   8      972.59     1019.74     21.03 o 
   2   0   8      556.72      584.64     15.42 o 
   3   0   8      472.90      441.10     21.50 o 
   4   0   8      327.76      337.38     10.68 o 
   5   0   8      172.50      200.60      7.82 o 
   6   0   8       40.33       42.05      4.09 o 
  -6   1   8        0.00        4.40      9.71 o 
  -5   1   8       40.06       41.70      9.17 o 
  -4   1   8      145.13      111.78      9.22 o 
  -3   1   8      143.09      126.49      6.95 o 
  -2   1   8       18.75        8.33      3.10 o 
  -1   1   8        4.88        2.97      2.57 o 
   0   1   8      206.50      181.93      6.65 o 
   1   1   8        2.25       -0.66      2.09 o 
   2   1   8      182.92      178.71      5.43 o 
   3   1   8      108.93      101.99      6.88 o 
   4   1   8        5.29        1.82      2.54 o 
   5   1   8      477.85      494.92     26.66 o 
   6   1   8       20.70       21.73      3.68 o 
   7   1   8        0.04       -1.82      3.56 o 
  -6   2   8        0.29        0.18      9.32 o 
  -5   2   8      144.76      185.25     14.85 o 
  -4   2   8      235.49      236.77     14.31 o 
  -3   2   8      114.54      126.78     11.49 o 
  -2   2   8      677.71      707.32     44.83 o 
  -1   2   8       69.17       72.33      4.52 o 
   0   2   8        7.41       -0.81      2.20 o 
   1   2   8       58.12       53.08      3.76 o 
   2   2   8      741.36      685.36     24.80 o 
   3   2   8       45.26       46.75      4.66 o 
   4   2   8      158.30      173.76      6.98 o 
   5   2   8       44.48       38.98      3.96 o 
   6   2   8       34.82       38.01      6.68 o 
   7   2   8        0.58       -0.34      4.13 o 
  -5   3   8       98.37      121.70     12.05 o 
  -4   3   8       84.40       87.24      9.29 o 
  -3   3   8       38.91       45.06      6.90 o 
  -2   3   8       59.58       64.08      6.75 o 
  -1   3   8      231.94      287.81     13.18 o 
   0   3   8      360.88      377.41     15.39 o 
   1   3   8      341.76      405.37     16.41 o 
   2   3   8      177.46      163.50      8.46 o 
   3   3   8       74.37       76.86      5.67 o 
   4   3   8      178.96      183.04      9.04 o 
   5   3   8       29.56       29.04      4.23 o 
   6   3   8       44.79       43.59      5.11 o 
   7   3   8       20.26       21.18      5.22 o 
  -5   4   8      296.75      336.75     19.82 o 
  -4   4   8       11.65       15.54      7.04 o 
  -3   4   8       13.05        8.30      5.91 o 
  -2   4   8      265.35      265.42     13.78 o 
  -1   4   8       55.98       55.09     10.57 o 
   0   4   8      120.42      132.00      6.45 o 
   1   4   8      149.07      138.64      8.14 o 
   2   4   8      343.77      350.65     14.68 o 
   3   4   8      197.47      191.73      9.34 o 
   4   4   8       62.09       56.07      4.70 o 
   5   4   8      109.58       93.80      6.33 o 
   6   4   8       28.58       24.15      4.60 o 
  -5   5   8       80.56      115.72     13.23 o 
  -4   5   8       46.56       53.35      8.60 o 
  -3   5   8       23.37       27.73      7.01 o 
  -2   5   8      324.59      327.92     15.87 o 
  -1   5   8      599.54      556.60     16.02 o 
   0   5   8       49.04       46.45      4.67 o 
   1   5   8      510.88      562.06     22.17 o 
   2   5   8      252.49      248.70     11.63 o 
   3   5   8       36.73       38.33      4.54 o 
   4   5   8       16.37       18.58      3.95 o 
   5   5   8       99.87       85.13      6.53 o 
   6   5   8       66.60       64.71      6.05 o 
  -5   6   8        0.88        0.69      9.21 o 
  -4   6   8        3.16        3.56      7.33 o 
  -3   6   8      244.29      269.75     15.56 o 
  -2   6   8      431.21      420.85     18.95 o 
  -1   6   8      391.10      396.66     14.87 o 
   1   6   8      104.37      105.64      8.30 o 
   2   6   8      595.06      671.66     25.84 o 
   3   6   8      143.19      148.93      8.83 o 
   4   6   8       51.39       42.92      5.07 o 
   5   6   8       55.03       52.22      5.52 o 
   6   6   8        1.80        0.50      4.04 o 
  -4   7   8        0.03       -0.09      8.56 o 
  -3   7   8      175.21      162.64     12.53 o 
  -2   7   8     1186.60     1241.21     45.53 o 
  -1   7   8        0.70        0.85      3.88 o 
   0   7   8        8.88       10.00      3.50 o 
   1   7   8      285.14      332.98     11.44 o 
   2   7   8        5.49        7.28      4.99 o 
   3   7   8      215.28      219.66     11.52 o 
   4   7   8        0.71        0.72      4.16 o 
   5   7   8        4.46        5.27      4.24 o 
   6   7   8       14.88       11.04      4.90 o 
  -3   8   8      155.33      161.97     12.83 o 
  -2   8   8      302.36      281.33     15.87 o 
  -1   8   8      133.94      125.43      7.32 o 
   0   8   8       17.09        9.55      3.97 o 
   1   8   8      181.56      200.53      8.98 o 
   2   8   8       73.28       50.47      7.38 o 
   3   8   8       10.69        7.78      5.18 o 
   4   8   8       49.57       54.28      6.95 o 
   5   8   8        3.84        3.63      5.28 o 
  -1   9   8       72.39       53.49     23.13 o 
   0   9   8       53.84       61.91      5.87 o 
   1   9   8      248.91      261.99     10.71 o 
   2   9   8      198.32      206.21      9.99 o 
   3   9   8       14.00       10.25      6.21 o 
   4   9   8       91.85       97.63      8.79 o 
   5   9   8       48.07       46.63      7.03 o 
  -1  10   8       15.68       14.64      8.68 o 
   0  10   8      326.88      314.65     18.63 o 
   1  10   8      405.18      375.78     20.98 o 
   2  10   8       10.42        9.31      5.61 o 
   3  10   8       12.85       15.61      5.70 o 
   4  10   8       11.11       13.27      7.26 o 
   0  11   8       85.67       80.48     12.01 o 
   1  11   8      296.54      275.72     18.97 o 
   2  11   8       11.42       13.49     10.07 o 
  -2  -9   9        7.95        8.36     11.24 o 
  -1  -9   9        0.01        4.23     10.09 o 
   0  -9   9      150.40      168.61     15.76 o 
   1  -9   9       15.51       11.70      7.78 o 
  -3  -8   9        2.19       -2.92     10.50 o 
  -2  -8   9        0.32        1.14      9.13 o 
  -1  -8   9        0.49       -1.77      8.85 o 
   0  -8   9      129.34      157.35     14.65 o 
   1  -8   9       20.88       17.33      7.11 o 
   2  -8   9       32.01       31.96     10.15 o 
   3  -8   9        3.72       -3.09     10.51 o 
  -4  -7   9        7.23        9.32     10.10 o 
  -3  -7   9       53.28       65.54     11.09 o 
  -2  -7   9       23.75       15.92      8.44 o 
  -1  -7   9      325.94      330.35     18.86 o 
   0  -7   9        0.70       -1.18      8.11 o 
   1  -7   9       13.17       12.09      6.24 o 
   2  -7   9        0.38        0.84      5.92 o 
   3  -7   9       44.88       43.46     11.13 o 
   4  -7   9        5.18        4.36     11.17 o 
  -4  -6   9       24.65       37.13     10.10 o 
  -3  -6   9        0.23        0.36      7.78 o 
  -2  -6   9       84.58       78.98      9.73 o 
  -1  -6   9        7.02        8.50      6.99 o 
   0  -6   9      229.98      232.08     15.37 o 
   1  -6   9       40.25       39.80      6.17 o 
   2  -6   9        2.95        7.26      5.41 o 
   3  -6   9      160.44      195.14     10.52 o 
   4  -6   9       21.92       27.10     10.73 o 
  -5  -5   9        0.76        2.26      9.81 o 
  -4  -5   9      122.11      117.36     11.51 o 
  -3  -5   9       26.77       23.96      7.87 o 
  -2  -5   9       56.11       46.43      7.87 o 
  -1  -5   9       55.28       53.53      7.87 o 
   0  -5   9       35.91       32.99      7.26 o 
   1  -5   9       14.97       14.29      5.00 o 
   2  -5   9       15.32       12.90      5.15 o 
   3  -5   9      129.05      137.98      8.44 o 
   4  -5   9       81.42       77.48     11.22 o 
   5  -5   9       48.23       50.72     11.70 o 
  -5  -4   9       60.42       49.99     10.84 o 
  -4  -4   9       96.69      101.38      7.18 o 
  -3  -4   9       46.10       46.26      5.28 o 
  -2  -4   9        0.01        0.96      3.57 o 
  -1  -4   9        0.50       -0.36      5.32 o 
   0  -4   9      195.54      187.92     12.50 o 
   1  -4   9       13.01       10.91      4.20 o 
   2  -4   9      374.92      372.92     12.87 o 
   3  -4   9       40.60       18.94     17.95 o 
   4  -4   9       66.54       61.96      9.81 o 
   5  -4   9       26.59       26.95      9.72 o 
  -5  -3   9       63.26       61.59     10.15 o 
  -4  -3   9      204.39      232.08     10.83 o 
  -3  -3   9        7.80        3.80      3.98 o 
  -2  -3   9        1.54       -0.83      3.35 o 
  -1  -3   9      300.45      302.54     10.02 o 
   0  -3   9       10.65        9.93      3.18 o 
   1  -3   9      110.24      118.18      6.34 o 
   2  -3   9       64.67       64.05      7.11 o 
   3  -3   9       82.77       41.07     31.24 o 
   4  -3   9        7.88        6.88      7.21 o 
   5  -3   9       26.49       23.48      8.73 o 
   6  -3   9       78.72       64.58     11.68 o 
  -5  -2   9       39.11       36.41      9.17 o 
  -4  -2   9       11.61       12.00      5.04 o 
  -3  -2   9        0.01        0.17      3.87 o 
  -2  -2   9       17.20       17.79      3.71 o 
  -1  -2   9      370.69      251.13     11.97 o 
   0  -2   9      431.90      460.26     17.54 o 
   1  -2   9      257.99      270.22      7.37 o 
   2  -2   9       15.08       17.77      2.86 o 
   3  -2   9        0.02        0.40      2.38 o 
   4  -2   9        0.04       -0.35      2.94 o 
   5  -2   9       28.76       29.11      8.54 o 
   6  -2   9       25.94       21.24      9.73 o 
  -5  -1   9        3.00       -1.21      7.96 o 
  -4  -1   9        0.01        3.15      4.77 o 
  -3  -1   9       20.04       17.10      4.17 o 
  -2  -1   9       77.75       76.99      5.18 o 
  -1  -1   9      999.05     1047.85     33.27 o 
   0  -1   9      277.83      269.24      9.01 o 
   1  -1   9        6.02        6.98      2.09 o 
   2  -1   9      126.11      115.17     13.18 o 
   3  -1   9       58.06       53.37      3.85 o 
   4  -1   9        0.27        2.36      2.93 o 
   5  -1   9      109.39       92.24      8.92 o 
   6  -1   9       24.11       17.74      3.67 o 
  -5   0   9        5.80       -2.02      7.92 o 
  -4   0   9      179.96      152.59     11.32 o 
  -3   0   9       10.77       10.67      3.93 o 
  -2   0   9     1003.05      993.63     25.70 o 
  -1   0   9      499.23      504.39     17.00 o 
   0   0   9       11.70        9.85      2.78 o 
   1   0   9       48.06       62.90      3.17 o 
   2   0   9        5.56        4.71      2.21 o 
   3   0   9       19.82       10.43      4.39 o 
   4   0   9       33.34       38.54      3.93 o 
   5   0   9       72.76       66.09      4.90 o 
   6   0   9        9.38        7.12      3.41 o 
  -5   1   9       24.08       33.60      9.52 o 
  -4   1   9      106.15       96.88      9.83 o 
  -3   1   9       58.35       76.11      5.66 o 
  -2   1   9      715.27      655.45     33.31 o 
  -1   1   9      836.10      745.17     28.08 o 
   0   1   9       41.81       32.78      9.78 o 
   1   1   9       63.33       61.33      3.99 o 
   2   1   9      248.32      251.65      7.06 o 
   3   1   9       63.52       64.54      4.27 o 
   4   1   9       25.47       21.69      3.33 o 
   5   1   9       23.90       30.58      3.91 o 
   6   1   9        0.31        1.13      3.32 o 
  -5   2   9       12.65       13.77      8.88 o 
  -4   2   9       26.28       26.67      7.57 o 
  -3   2   9       10.40       10.70      4.53 o 
  -2   2   9       51.20       46.97      4.66 o 
  -1   2   9       14.86       15.53      3.39 o 
   0   2   9        0.90       -1.80      2.50 o 
   1   2   9      295.47      278.61      9.37 o 
   2   2   9     1719.45     1706.54     58.25 o 
   3   2   9      248.43      225.81     10.33 o 
   4   2   9       22.59       19.49      3.46 o 
   5   2   9       81.28       82.76      6.58 o 
   6   2   9       15.57       14.79      3.81 o 
  -5   3   9        5.31        2.31      8.79 o 
  -4   3   9        3.61        4.07      6.58 o 
  -3   3   9        8.22        8.80      6.18 o 
  -2   3   9        0.01        0.69      4.62 o 
  -1   3   9      203.52      200.89     10.84 o 
   0   3   9       54.07       47.77      4.67 o 
   1   3   9     1214.29     1347.55     47.06 o 
   2   3   9      510.42      506.01     19.73 o 
   3   3   9       93.76       93.58      6.53 o 
   4   3   9        5.29        4.24      3.43 o 
   5   3   9        0.04        0.26      3.38 o 
   6   3   9       36.33       35.69      5.03 o 
  -5   4   9        0.43       -0.99      8.72 o 
  -4   4   9        8.60        8.60      7.03 o 
  -3   4   9       21.29       16.74      6.79 o 
  -2   4   9       14.38       16.42      5.61 o 
  -1   4   9      163.33      154.54      9.22 o 
   0   4   9       20.06       19.47      3.05 o 
   1   4   9     1348.34     1426.41     49.99 o 
   2   4   9      569.84      600.10     23.10 o 
   3   4   9        0.40        1.26      3.32 o 
   4   4   9        6.22        5.96      3.17 o 
   5   4   9        2.06        2.87      3.79 o 
   6   4   9       25.97       22.91      4.72 o 
  -5   5   9       25.21       20.36     10.02 o 
  -4   5   9       10.15       12.36      7.91 o 
  -3   5   9       25.21       21.27      7.06 o 
  -2   5   9       62.66       79.14      8.09 o 
  -1   5   9      104.68      104.37      8.48 o 
   0   5   9        5.77        8.16      3.10 o 
   1   5   9      201.94      234.25     12.14 o 
   2   5   9      555.61      621.57     24.26 o 
   3   5   9       58.01       53.79      5.43 o 
   4   5   9      113.58      106.26      7.47 o 
   5   5   9      111.03      116.27      7.77 o 
   6   5   9        1.32       -0.86      3.96 o 
  -4   6   9        1.54        0.13      7.86 o 
  -3   6   9       67.09       64.04      9.63 o 
  -2   6   9        2.07        0.60      5.43 o 
  -1   6   9        0.10        0.01      4.54 o 
   0   6   9        9.40        6.82      3.40 o 
   1   6   9       38.78       40.74      6.07 o 
   2   6   9       22.42       23.49      5.42 o 
   3   6   9        0.28       -0.87      4.01 o 
   4   6   9      138.14      140.23      8.84 o 
   5   6   9      281.97      269.11     12.80 o 
   6   6   9        9.45        7.70      4.63 o 
  -4   7   9       15.15       14.49      8.77 o 
  -3   7   9       92.90       87.47     10.20 o 
  -2   7   9       51.46       49.82      8.14 o 
  -1   7   9       14.34       12.39      5.46 o 
   0   7   9       30.26       21.16     10.97 o 
   1   7   9       28.01       27.41      4.64 o 
   2   7   9      102.66      103.35      8.73 o 
   3   7   9        0.04        1.38      4.67 o 
   4   7   9      200.68      192.14     10.93 o 
   5   7   9      164.05      158.25      9.86 o 
  -3   8   9       10.88        9.68      8.11 o 
  -2   8   9      176.99      174.22     12.78 o 
  -1   8   9       59.09       49.15      7.72 o 
   0   8   9        6.88        3.58      4.16 o 
   1   8   9       34.30       34.60      5.06 o 
   2   8   9      117.73      133.12     10.14 o 
   3   8   9        2.48        1.80      5.18 o 
   4   8   9      162.76      162.41     10.75 o 
   5   8   9       28.89       28.84      6.05 o 
  -2   9   9        5.16        6.74      7.42 o 
  -1   9   9        0.21       -0.34      6.69 o 
   0   9   9       10.86        2.97      4.64 o 
   1   9   9        0.03       -1.98      4.50 o 
   2   9   9        0.05        0.45      5.15 o 
   3   9   9       30.77       27.03      7.70 o 
   4   9   9       18.25       12.05      6.54 o 
   0  10   9       21.58       29.79      9.47 o 
   1  10   9        1.63        1.08      5.48 o 
   2  10   9       39.56       40.47      7.26 o 
   3  10   9      106.87       91.47      8.03 o 
   1  11   9       40.40       36.91     11.13 o 
  -2  -8  10        9.00        4.65     10.02 o 
  -1  -8  10       38.01       54.68     11.61 o 
   0  -8  10      106.12      132.62     14.55 o 
   1  -8  10        2.06        2.38     10.12 o 
   2  -8  10       19.06       24.79      7.82 o 
  -3  -7  10       53.32       35.86     11.19 o 
  -2  -7  10        0.20        3.38      8.78 o 
  -1  -7  10      164.10      154.14     13.77 o 
   0  -7  10        5.97        7.29      8.94 o 
   1  -7  10        2.96        4.19      8.90 o 
   2  -7  10        0.61       -0.17      6.48 o 
   3  -7  10        6.51       13.68     11.00 o 
  -4  -6  10        8.34        5.33      9.66 o 
  -3  -6  10      119.05      114.43     12.31 o 
  -2  -6  10        2.76        5.40      8.01 o 
  -1  -6  10      123.26      132.37     12.14 o 
   0  -6  10      131.92      119.65     11.88 o 
   1  -6  10       58.34       53.36      9.80 o 
   2  -6  10        5.24       10.44      6.10 o 
   3  -6  10       22.66       18.81     10.22 o 
   4  -6  10        1.83        6.73     10.77 o 
  -4  -5  10       11.33        8.04      9.03 o 
  -3  -5  10       66.20       58.62      9.39 o 
  -2  -5  10        0.36        1.36      6.77 o 
  -1  -5  10       28.89       30.99      7.77 o 
   0  -5  10        1.94       -0.89      6.73 o 
   1  -5  10       14.60        9.60      7.26 o 
   2  -5  10      110.98      131.82      8.20 o 
   3  -5  10       68.17       96.25      8.03 o 
   4  -5  10        0.07        0.36      9.53 o 
   5  -5  10        5.62        0.57     10.90 o 
  -4  -4  10       28.82       30.62      6.14 o 
  -3  -4  10       33.40       24.88      6.07 o 
  -2  -4  10       14.89       19.09      6.70 o 
  -1  -4  10        5.01        3.24      5.97 o 
   0  -4  10      186.89      173.68     12.65 o 
   1  -4  10       47.49       50.44      7.97 o 
   2  -4  10      106.91      114.36      7.28 o 
   3  -4  10      175.50      224.34     15.89 o 
   4  -4  10        0.75        2.13      8.77 o 
   5  -4  10        0.42        0.19      9.51 o 
  -5  -3  10       28.67       25.27     10.22 o 
  -4  -3  10        0.02       -0.25      5.34 o 
  -3  -3  10       44.10       49.71      5.52 o 
  -2  -3  10        2.35        3.35      3.92 o 
  -1  -3  10      313.96      311.51     23.86 o 
   0  -3  10      471.87      501.11     15.21 o 
   1  -3  10        3.66        3.30      5.82 o 
   2  -3  10      558.39      609.37     18.31 o 
   3  -3  10      149.58      156.64     10.68 o 
   4  -3  10        5.42        2.24      7.62 o 
   5  -3  10        6.85        7.19      9.07 o 
  -5  -2  10        7.79        8.58      8.79 o 
  -4  -2  10       65.10       75.72      7.22 o 
  -3  -2  10       37.56       40.27      5.23 o 
  -2  -2  10        7.60        8.99      4.13 o 
  -1  -2  10      114.10       86.35     21.02 o 
   0  -2  10      366.20      229.35     11.19 o 
   1  -2  10       72.17       83.82      5.18 o 
   2  -2  10      145.30      155.22      9.49 o 
   3  -2  10        1.03        0.57      2.82 o 
   4  -2  10       10.29        6.46      7.52 o 
   5  -2  10        0.58        1.72      8.33 o 
   6  -2  10       28.85       28.75     10.94 o 
  -5  -1  10       50.57       36.81      9.70 o 
  -4  -1  10       41.39       36.20      5.88 o 
  -3  -1  10       10.45        8.83      4.50 o 
  -2  -1  10       16.55       16.74      4.06 o 
  -1  -1  10        6.72        5.81      3.41 o 
   0  -1  10      185.32      182.41     12.73 o 
   1  -1  10       31.34       27.28      3.46 o 
   2  -1  10       42.94       50.64      3.74 o 
   3  -1  10       56.35       43.29      3.48 o 
   4  -1  10        7.46        7.41      3.44 o 
   5  -1  10      154.47      191.74      9.82 o 
   6  -1  10       12.78       12.65     10.17 o 
  -5   0  10        0.57       -2.79      8.59 o 
  -4   0  10        5.52        8.28      7.08 o 
  -3   0  10       47.43       45.69      5.82 o 
  -2   0  10        0.95        1.22      3.51 o 
  -1   0  10        5.00        2.67      3.21 o 
   0   0  10      216.56      222.71      8.54 o 
   1   0  10        8.51        3.84      2.72 o 
   2   0  10       90.80       81.58      4.14 o 
   3   0  10      355.73      377.66      9.82 o 
   4   0  10       20.79       24.72      3.88 o 
   5   0  10      156.75      173.16     18.60 o 
   6   0  10       59.41       62.49      9.75 o 
  -5   1  10       22.19       24.81      9.56 o 
  -4   1  10       75.08       98.58     10.17 o 
  -3   1  10        3.41        5.47      4.38 o 
  -2   1  10       52.77       52.36      4.91 o 
  -1   1  10        0.77       -1.18      3.11 o 
   0   1  10        2.05        2.79      2.85 o 
   1   1  10     1231.54     1276.20     35.72 o 
   2   1  10        7.28        8.62      2.76 o 
   3   1  10      304.45      278.93      8.04 o 
   4   1  10        0.35        0.72      3.30 o 
   5   1  10      124.34      135.50      8.28 o 
   6   1  10       31.02       32.85      4.56 o 
  -5   2  10       72.20       62.02     11.03 o 
  -4   2  10      135.91      104.02      9.90 o 
  -3   2  10       19.07       14.36      4.83 o 
  -2   2  10      135.65      140.30      7.33 o 
  -1   2  10       61.56       71.71      5.11 o 
   0   2  10      162.28      130.45      6.33 o 
   1   2  10      148.79      157.26      6.91 o 
   2   2  10      675.30      730.17     19.64 o 
   3   2  10       80.63       76.55      5.87 o 
   4   2  10        2.45        2.16      3.15 o 
   5   2  10        2.60        2.78      3.55 o 
   6   2  10       11.55       10.76      4.01 o 
  -5   3  10       69.61       72.65     11.60 o 
  -4   3  10      175.02      191.94     14.39 o 
  -3   3  10       37.29       38.32      7.76 o 
  -2   3  10       11.34        3.52      5.32 o 
  -1   3  10       20.11       16.78      4.97 o 
   0   3  10      234.82      233.97     11.32 o 
   1   3  10       27.21       22.36      4.55 o 
   2   3  10       18.87       25.48      4.23 o 
   3   3  10       50.73       44.26      4.98 o 
   4   3  10        8.43       11.57      3.96 o 
   5   3  10        0.00       -0.09      3.84 o 
   6   3  10       99.42      100.88      7.78 o 
  -5   4  10       72.22       64.77     11.48 o 
  -4   4  10       22.75       22.75      8.36 o 
  -3   4  10       37.95       51.14      8.54 o 
  -2   4  10        4.81        4.51      5.58 o 
  -1   4  10      433.39      427.30     18.61 o 
   0   4  10        0.21       -2.18      3.77 o 
   1   4  10        2.97        1.43      4.01 o 
   2   4  10       39.81       38.23      5.43 o 
   3   4  10        6.13        7.22      3.96 o 
   4   4  10       98.64       94.69      7.32 o 
   5   4  10       68.66       70.72      6.40 o 
   6   4  10        0.01       -0.75      4.07 o 
  -4   5  10       15.41       11.61      8.45 o 
  -3   5  10       23.66       28.61      8.05 o 
  -2   5  10      335.67      344.64     17.32 o 
  -1   5  10      448.70      469.76     20.26 o 
   0   5  10        1.05        0.75      4.30 o 
   1   5  10      105.38      109.91      8.73 o 
   2   5  10       17.50        7.31      4.72 o 
   3   5  10        0.02        0.14      3.80 o 
   4   5  10        2.80       -0.58      3.47 o 
   5   5  10       95.53       92.15      7.21 o 
   6   5  10       33.14       29.10      5.43 o 
  -4   6  10        0.16        0.09      9.36 o 
  -3   6  10       57.37       63.86      9.60 o 
  -2   6  10      355.23      351.07     17.76 o 
  -1   6  10      346.59      323.47     16.02 o 
   0   6  10        0.80       -0.87      4.87 o 
   1   6  10      275.04      273.10     14.09 o 
   2   6  10      234.53      285.58     14.61 o 
   3   6  10       51.52       52.77      6.33 o 
   4   6  10        0.59        2.09      4.38 o 
   5   6  10        0.12       -2.05      4.20 o 
  -3   7  10       52.61       61.36     10.64 o 
  -2   7  10      346.18      351.19     18.05 o 
  -1   7  10      190.98      200.11     12.73 o 
   0   7  10        1.64        1.43      5.90 o 
   1   7  10        0.19        1.19      4.08 o 
   2   7  10       13.42       20.26      6.33 o 
   3   7  10       81.77       88.31      8.04 o 
   4   7  10       22.16        9.77      5.22 o 
   5   7  10        0.68        0.23      4.92 o 
  -3   8  10        5.04        3.40      8.55 o 
  -2   8  10       21.65       23.72      7.76 o 
  -1   8  10       90.70       93.43      9.68 o 
   0   8  10      114.46      134.24     10.78 o 
   1   8  10      155.14      176.81      8.94 o 
   2   8  10      113.04      127.25     10.34 o 
   3   8  10        1.33        0.62      5.84 o 
   4   8  10       69.85       64.20      7.70 o 
   5   8  10        8.93        6.92      5.80 o 
  -2   9  10       18.48       18.25      9.13 o 
  -1   9  10        0.05        0.33      6.63 o 
   0   9  10       38.19       46.24      8.54 o 
   1   9  10      336.70      377.00     13.79 o 
   2   9  10      354.85      383.40     14.41 o 
   3   9  10       16.81       14.85      7.34 o 
   4   9  10       72.30       68.61      8.68 o 
   0  10  10       67.68       70.83      9.26 o 
   1  10  10      233.88      243.38     11.70 o 
   2  10  10       43.02       44.59      7.17 o 
   3  10  10        0.00        0.58      5.88 o 
  -1  -8  11        9.72        8.56     11.29 o 
   0  -8  11       80.71       71.89     13.72 o 
   1  -8  11       15.04       16.74     12.11 o 
  -2  -7  11       13.34        9.19     10.12 o 
  -1  -7  11        2.91        2.55      9.75 o 
   0  -7  11        1.13        3.76     10.15 o 
   1  -7  11       34.74       46.65     11.70 o 
   2  -7  11       10.57       31.50     11.33 o 
   3  -7  11       20.10       20.76     12.14 o 
  -3  -6  11       75.88       78.88     11.85 o 
  -2  -6  11       10.67       11.39      8.72 o 
  -1  -6  11      149.98      162.79     13.90 o 
   0  -6  11        5.30        8.05      8.85 o 
   1  -6  11        3.61        3.11      8.83 o 
   2  -6  11        5.20        6.44      8.90 o 
   3  -6  11       78.93       81.32     12.89 o 
  -4  -5  11       32.73       40.51     11.17 o 
  -3  -5  11        1.21       -2.35      8.31 o 
  -2  -5  11       10.27       10.53      7.71 o 
  -1  -5  11       13.96       11.57      7.53 o 
   0  -5  11        1.15       -0.55      7.26 o 
   1  -5  11        1.20        2.72      7.57 o 
   2  -5  11        6.77        1.35      7.96 o 
   3  -5  11       42.00       40.71     10.81 o 
   4  -5  11       43.25       39.91     11.61 o 
  -4  -4  11       97.53       93.99      8.95 o 
  -3  -4  11        0.22       -0.84      7.95 o 
  -2  -4  11      135.62      117.67     10.99 o 
  -1  -4  11       20.27       22.54      7.41 o 
   0  -4  11       65.52       59.50      8.93 o 
   1  -4  11        3.44       -1.66      6.84 o 
   2  -4  11        0.13       -3.06      7.23 o 
   3  -4  11       41.74       38.92      6.79 o 
   4  -4  11        0.05       -2.93      9.24 o 
   5  -4  11       25.02       36.27     11.85 o 
  -4  -3  11       63.06       69.61      7.44 o 
  -3  -3  11       10.36        8.84      5.36 o 
  -2  -3  11       75.28       64.83      5.83 o 
  -1  -3  11        0.47        2.71      3.95 o 
   0  -3  11       70.53       73.33      9.23 o 
   1  -3  11        3.69        2.19      6.70 o 
   2  -3  11      278.38      329.85     18.75 o 
   3  -3  11        3.94        3.15      5.46 o 
   4  -3  11       75.90       84.25     11.31 o 
   5  -3  11        0.85        0.97      9.56 o 
  -4  -2  11        4.13        3.54      5.82 o 
  -3  -2  11        4.24        6.01      4.88 o 
  -2  -2  11       14.97        9.48      4.60 o 
  -1  -2  11       49.25       37.91     13.96 o 
   0  -2  11       86.47      100.94      9.99 o 
   1  -2  11        6.06        5.71      3.53 o 
   2  -2  11       27.85       37.62      3.95 o 
   3  -2  11      100.95      100.78      7.29 o 
   4  -2  11       11.24        9.17      8.48 o 
   5  -2  11       53.29       46.55     10.82 o 
  -5  -1  11       11.13       14.09     10.41 o 
  -4  -1  11        1.81        1.53      5.52 o 
  -3  -1  11      126.19      119.86      7.41 o 
  -2  -1  11       67.70       57.49      5.68 o 
  -1  -1  11      828.17      832.08     22.61 o 
   0  -1  11        1.07        0.06      3.14 o 
   1  -1  11      175.59      152.17      6.99 o 
   2  -1  11        0.06       -0.70      2.79 o 
   3  -1  11       33.40       35.04      3.66 o 
   4  -1  11        6.37        3.30      3.76 o 
   5  -1  11        7.38        3.45      4.25 o 
   6  -1  11       15.00       10.82     11.02 o 
  -5   0  11       49.88       46.91     10.97 o 
  -4   0  11       34.12       38.96      8.70 o 
  -3   0  11        4.05        0.91      4.47 o 
  -2   0  11        2.29        3.59      4.07 o 
  -1   0  11      331.75      276.88     10.26 o 
   0   0  11      146.67      126.08      8.70 o 
   1   0  11      285.20      300.84     10.22 o 
   2   0  11        0.16        1.85      2.89 o 
   3   0  11      137.48      136.98      5.80 o 
   4   0  11        4.75        3.81      3.74 o 
   5   0  11       33.65       37.59      7.30 o 
   6   0  11        0.51       -0.14      4.30 o 
  -5   1  11       35.30       38.80     10.58 o 
  -4   1  11       23.85       16.02      8.15 o 
  -3   1  11        0.57       -0.10      4.55 o 
  -2   1  11       14.73       16.73      4.40 o 
  -1   1  11        4.07        4.75      3.58 o 
   0   1  11        9.81        4.67      3.24 o 
   1   1  11        1.21       -0.28      2.97 o 
   2   1  11       28.51       23.25      3.99 o 
   3   1  11      135.25      151.10      5.96 o 
   4   1  11        7.97        4.46      3.57 o 
   5   1  11       63.15       70.44      5.88 o 
   6   1  11       20.50       19.33      4.63 o 
  -5   2  11       11.05        7.48      9.82 o 
  -4   2  11       58.85       61.75      9.75 o 
  -3   2  11       57.30       75.59      6.70 o 
  -2   2  11       10.68        5.74      4.25 o 
  -1   2  11        6.76        6.52      3.77 o 
   0   2  11      125.17      148.94      7.37 o 
   1   2  11       51.07       50.91      4.58 o 
   2   2  11      560.02      551.99     26.98 o 
   3   2  11       10.40       12.34      4.18 o 
   4   2  11       97.64      100.30      7.58 o 
   5   2  11        0.34        1.03      4.34 o 
   6   2  11        2.41        0.29      4.49 o 
  -4   3  11       14.91       13.41      8.34 o 
  -3   3  11      396.01      451.76     21.80 o 
  -2   3  11      147.05      160.10     11.70 o 
  -1   3  11       11.36       10.53      5.08 o 
   0   3  11        2.20        1.65      4.05 o 
   1   3  11       41.10       35.19      5.33 o 
   2   3  11      568.55      596.91     23.52 o 
   3   3  11       39.14       31.93      4.58 o 
   4   3  11      155.73      144.03      9.09 o 
   5   3  11        8.75        6.67      4.97 o 
   6   3  11       21.29       20.47      5.68 o 
  -4   4  11        0.60        3.48      8.48 o 
  -3   4  11      175.40      181.23     14.01 o 
  -2   4  11      467.48      486.52     21.93 o 
  -1   4  11       89.73      112.20      8.83 o 
   0   4  11       12.03       10.26      4.75 o 
   1   4  11       11.11       11.80      4.70 o 
   2   4  11       82.96       87.00      7.51 o 
   3   4  11      203.59      199.36     10.55 o 
   4   4  11       18.17       18.92      4.90 o 
   5   4  11        0.64       -2.30      4.14 o 
   6   4  11       46.41       47.49      6.30 o 
  -4   5  11       17.98       10.01      8.79 o 
  -3   5  11       45.37       60.02      9.71 o 
  -2   5  11       94.75      105.39      9.85 o 
  -1   5  11      191.12      201.16     12.40 o 
   0   5  11       35.23       43.93      6.50 o 
   1   5  11        2.94        3.13      4.94 o 
   2   5  11       46.43       54.62      6.79 o 
   3   5  11       30.09       21.62      5.32 o 
   4   5  11       87.72       67.40      6.38 o 
   5   5  11      125.24      124.67      9.12 o 
  -3   6  11       79.60       89.88     11.03 o 
  -2   6  11       60.87       56.72      8.45 o 
  -1   6  11      133.77      140.15     11.02 o 
   0   6  11      494.48      514.19     22.20 o 
   1   6  11        1.94        2.64      5.42 o 
   2   6  11        1.41        1.99      5.23 o 
   3   6  11       42.41       43.94      6.39 o 
   4   6  11       18.74       16.20      5.23 o 
   5   6  11      105.47      103.17      8.34 o 
  -3   7  11        5.85        4.38      8.75 o 
  -2   7  11        0.23       -0.52      6.84 o 
  -1   7  11        2.36       -0.64      6.10 o 
   0   7  11      437.93      453.33     20.84 o 
   1   7  11      374.75      404.71     19.19 o 
   2   7  11        2.22        0.10      5.77 o 
   3   7  11        2.97        3.89      5.85 o 
   4   7  11       24.13       15.13      5.72 o 
   5   7  11       46.84       43.96      6.87 o 
  -2   8  11       31.65       30.84      9.22 o 
  -1   8  11       14.09        8.33      6.94 o 
   0   8  11      180.87      172.35     12.75 o 
   1   8  11       85.46      106.08     10.05 o 
   2   8  11       88.64      109.05     10.68 o 
   3   8  11        0.04        1.82      6.34 o 
   4   8  11        4.37        2.28      5.97 o 
  -1   9  11       53.72       43.31      8.73 o 
   0   9  11       32.07       23.34      7.81 o 
   1   9  11        6.55        8.11      5.91 o 
   2   9  11        0.38        0.15      5.92 o 
   3   9  11      182.49      187.47     13.72 o 
   0  10  11        0.88        1.30      8.56 o 
   1  10  11       13.55       16.65      8.38 o 
   2  10  11       25.29       33.21      7.35 o 
  -1  -7  12       22.00        9.19     10.75 o 
   0  -7  12       54.85       65.64     13.21 o 
   1  -7  12        1.28        0.01     11.05 o 
   2  -7  12        8.61        4.54     11.03 o 
  -2  -6  12       38.05       42.79     10.61 o 
  -1  -6  12        0.10       -2.48      8.82 o 
   0  -6  12       54.58       48.71     11.09 o 
   1  -6  12        9.61        8.07      9.61 o 
   2  -6  12        7.88        3.50      9.85 o 
  -3  -5  12        9.88       15.51     10.11 o 
  -2  -5  12        5.07        7.86      8.54 o 
  -1  -5  12        0.20       -2.23      8.09 o 
   0  -5  12       54.62       46.32      9.82 o 
   1  -5  12        0.18        1.26      8.55 o 
   2  -5  12       10.47       11.31      9.36 o 
   3  -5  12       29.34       39.78     11.87 o 
   4  -5  12        0.12       -6.51     11.13 o 
  -3  -4  12       57.01       66.19     11.31 o 
  -2  -4  12       57.13       64.37     10.16 o 
  -1  -4  12        0.49        0.03      7.50 o 
   0  -4  12       12.99        6.72      7.84 o 
   1  -4  12       94.04      104.59     11.66 o 
   2  -4  12       74.86       71.91     11.00 o 
   3  -4  12       43.83       39.08     10.85 o 
   4  -4  12        0.07        0.78     10.07 o 
  -4  -3  12       46.45       52.34      7.99 o 
  -3  -3  12       11.02       10.23      5.92 o 
  -2  -3  12      196.64      234.01     10.49 o 
  -1  -3  12       21.90       34.12      8.82 o 
   0  -3  12        2.71       -0.19      7.34 o 
   1  -3  12       81.06       94.83     11.07 o 
   2  -3  12        4.30        1.41      7.96 o 
   3  -3  12       60.23       59.62      7.45 o 
   4  -3  12        8.36       11.47      9.75 o 
   5  -3  12        4.89        5.22     10.79 o 
  -4  -2  12       24.14       18.09      6.79 o 
  -3  -2  12        3.37        3.60      5.29 o 
  -2  -2  12      197.95      199.01      9.62 o 
  -1  -2  12       78.47       79.77      6.38 o 
   0  -2  12       11.75        4.13      3.82 o 
   1  -2  12        6.97        5.79      4.15 o 
   2  -2  12       26.99       33.30      8.38 o 
   3  -2  12        1.37        0.49      5.64 o 
   4  -2  12        6.38        5.73      9.43 o 
   5  -2  12        8.34        6.95     11.12 o 
  -4  -1  12        7.35        4.57      6.28 o 
  -3  -1  12        4.70        2.09      5.09 o 
  -2  -1  12       57.32       60.66      5.96 o 
  -1  -1  12       99.18      103.68      6.82 o 
   0  -1  12      239.82      240.10      9.84 o 
   1  -1  12      100.48      116.83     13.65 o 
   2  -1  12        0.63        0.19      3.74 o 
   3  -1  12       42.97       42.14      4.28 o 
   4  -1  12       12.31        9.01      4.48 o 
   5  -1  12       30.92       25.23     11.23 o 
  -4   0  12        0.99       -0.96      7.71 o 
  -3   0  12       88.56       85.86      7.04 o 
  -2   0  12      155.87      153.14      8.99 o 
  -1   0  12      293.62      284.47     10.97 o 
   0   0  12      263.76      269.79     10.20 o 
   1   0  12      451.93      442.19     13.77 o 
   2   0  12      129.65      138.12      6.99 o 
   3   0  12       11.17        9.97      3.52 o 
   4   0  12        7.01        7.14      4.04 o 
   5   0  12        4.91        7.51      4.82 o 
  -4   1  12        5.74        7.99      8.23 o 
  -3   1  12        0.03       -0.88      5.02 o 
  -2   1  12        4.50        1.30      4.49 o 
  -1   1  12      288.18      272.32     10.49 o 
   0   1  12        8.22        8.28      3.72 o 
   1   1  12      609.14      598.88     17.28 o 
   2   1  12       50.06       45.67      4.91 o 
   3   1  12        0.47        1.76      3.30 o 
   4   1  12       18.00       16.10      4.24 o 
   5   1  12        0.00       -0.07      4.34 o 
  -4   2  12        7.98        4.55      8.21 o 
  -3   2  12       18.74       16.68      5.72 o 
  -2   2  12      162.56      159.04     11.02 o 
  -1   2  12       44.76       31.20     13.19 o 
   0   2  12       69.44       80.96      7.33 o 
   1   2  12       11.91        7.50      3.75 o 
   2   2  12      247.69      245.68     18.25 o 
   3   2  12       59.28       59.44      6.25 o 
   4   2  12       10.37        8.77      4.62 o 
   5   2  12       12.95       15.71      5.14 o 
  -4   3  12       32.08       28.55      9.00 o 
  -3   3  12        1.39       -0.11      7.40 o 
  -2   3  12       54.43       62.81      8.29 o 
  -1   3  12        1.26        1.63      5.16 o 
   0   3  12      203.89      186.38     11.14 o 
   1   3  12        5.24        3.91      4.26 o 
   2   3  12      166.56      170.66     10.48 o 
   3   3  12      284.22      299.74     14.29 o 
   4   3  12      167.20      181.58     10.70 o 
   5   3  12        2.38        3.03      4.80 o 
  -4   4  12        0.10       -2.33      8.74 o 
  -3   4  12        9.04       10.05      8.06 o 
  -2   4  12        1.81        0.33      6.02 o 
  -1   4  12       13.01       11.03      5.04 o 
   0   4  12       39.30       19.18      5.51 o 
   1   4  12       63.17       72.97      7.28 o 
   2   4  12      192.05      194.99     11.60 o 
   3   4  12       32.06       43.53      6.26 o 
   4   4  12      299.84      304.09     14.68 o 
   5   4  12       53.46       50.32      6.80 o 
  -3   5  12        5.40        4.62      8.07 o 
  -2   5  12       76.34       77.21      9.41 o 
  -1   5  12       27.36       30.81      6.83 o 
   0   5  12       29.18       28.31      6.44 o 
   1   5  12       41.18       45.16      6.70 o 
   2   5  12       22.64       15.53      5.75 o 
   3   5  12       48.66       41.79      6.60 o 
   4   5  12       19.23       21.09      5.89 o 
   5   5  12       19.51       21.39      6.04 o 
  -3   6  12        1.52        0.88      8.50 o 
  -2   6  12       41.38       43.72      8.65 o 
  -1   6  12      148.64      170.53     12.55 o 
   0   6  12       11.04        8.19      6.33 o 
   1   6  12      155.42      156.75     11.55 o 
   2   6  12       11.26       14.63      6.15 o 
   3   6  12       30.52       27.34      6.48 o 
   4   6  12        8.08        4.79      5.48 o 
   5   6  12       20.82       19.29      6.15 o 
  -2   7  12        0.05        1.77      7.24 o 
  -1   7  12       25.22       26.78      7.78 o 
   0   7  12       14.97       18.46      7.23 o 
   1   7  12       13.10       15.51      6.90 o 
   2   7  12        8.47       14.30      6.90 o 
   3   7  12       23.14       16.94      6.53 o 
   4   7  12       35.28       24.40      6.48 o 
  -2   8  12       86.55       86.67     10.99 o 
  -1   8  12       15.43       20.58      8.02 o 
   0   8  12       17.34       19.48      7.84 o 
   1   8  12       10.27       10.20      7.66 o 
   2   8  12       67.91       81.41      9.81 o 
   3   8  12        2.36        2.33      6.73 o 
   4   8  12       18.86       18.79      7.26 o 
   0   9  12       27.69       17.80      8.24 o 
   1   9  12       36.61       39.58      9.19 o 
   2   9  12       59.11       66.80      7.95 o 
  -1  -6  13      102.97       99.82     13.43 o 
   0  -6  13        0.36       -3.30     10.43 o 
   1  -6  13       14.85       11.38     11.26 o 
   2  -6  13       18.67       31.34     12.49 o 
  -2  -5  13       16.00       12.22      9.91 o 
  -1  -5  13       59.05       56.57     11.24 o 
   0  -5  13       23.71        9.83      9.63 o 
   1  -5  13        8.83        9.21     10.16 o 
   2  -5  13        9.36        4.41     10.63 o 
   3  -5  13        0.30        2.11     11.55 o 
  -3  -4  13       34.35       33.77     11.33 o 
  -2  -4  13       48.61       42.92     10.45 o 
  -1  -4  13       35.55       43.02     10.46 o 
   0  -4  13        7.36        6.25      8.90 o 
   1  -4  13        2.48        2.87      9.39 o 
   2  -4  13       16.44       16.36     10.07 o 
   3  -4  13        7.46        7.97     10.64 o 
  -3  -3  13       23.66       23.02     10.65 o 
  -2  -3  13        3.08        3.33      8.95 o 
  -1  -3  13       14.08       21.97      9.34 o 
   0  -3  13       15.81        7.66      8.89 o 
   1  -3  13        8.44        3.19      8.82 o 
   2  -3  13      201.39      231.27     18.00 o 
   3  -3  13        1.27        1.31      9.62 o 
   4  -3  13        9.91       11.31     11.02 o 
  -3  -2  13        3.80        1.18      5.77 o 
  -2  -2  13       33.38       34.33      6.02 o 
  -1  -2  13       11.39       17.98      6.09 o 
   0  -2  13       12.76        4.59      4.62 o 
   1  -2  13       82.31       88.99     11.33 o 
   2  -2  13       30.83       41.05      9.71 o 
   3  -2  13       27.42       30.81      9.90 o 
   4  -2  13       26.99       35.47     12.19 o 
  -4  -1  13        1.47        0.61      7.10 o 
  -3  -1  13       30.64       22.64      6.11 o 
  -2  -1  13       15.12       14.91      5.39 o 
  -1  -1  13      136.37      139.81      8.25 o 
   0  -1  13        0.91        2.92      4.32 o 
   1  -1  13      130.65      136.98      7.92 o 
   2  -1  13      168.15      185.35     13.53 o 
   3  -1  13        7.96        9.74      4.73 o 
   4  -1  13        7.07        5.81     10.69 o 
   5  -1  13        2.05       -2.65     11.97 o 
  -4   0  13        0.56        0.80      8.48 o 
  -3   0  13        6.59        8.69      5.79 o 
  -2   0  13       73.87       91.13      7.12 o 
  -1   0  13       14.05       12.31      4.94 o 
   0   0  13       56.69       62.25      5.63 o 
   1   0  13        0.15        1.64      3.94 o 
   2   0  13      147.42      147.58      7.60 o 
   3   0  13       18.41       17.82      6.28 o 
   4   0  13        0.13        0.15      4.31 o 
   5   0  13       20.83       26.71      5.48 o 
  -4   1  13        0.91        0.13      8.34 o 
  -3   1  13       12.52       15.46      5.94 o 
  -2   1  13       42.31       48.66      6.02 o 
  -1   1  13       55.93       44.32      8.41 o 
   0   1  13       33.15       35.53      4.92 o 
   1   1  13        8.44        6.42      4.01 o 
   2   1  13       11.24        8.97      4.12 o 
   3   1  13        1.28       -0.39      4.08 o 
   4   1  13        0.20       -1.15      4.31 o 
   5   1  13       72.40       84.17      7.21 o 
  -4   2  13        3.59        4.06      8.95 o 
  -3   2  13       43.54       36.27      6.72 o 
  -2   2  13      131.22      140.72      8.59 o 
  -1   2  13      101.21      102.34      8.83 o 
   0   2  13       11.10        6.63      4.12 o 
   1   2  13       41.64       38.65      4.89 o 
   2   2  13      195.99      176.96      8.50 o 
   3   2  13        4.21        6.33      4.85 o 
   4   2  13       63.08       66.22      6.90 o 
   5   2  13       33.21       17.88      6.39 o 
  -3   3  13       72.06       58.09      9.80 o 
  -2   3  13      232.40      246.51     15.17 o 
  -1   3  13        6.67        0.92      5.38 o 
   0   3  13       76.59       86.75      8.05 o 
   1   3  13        2.28        0.54      4.85 o 
   2   3  13        1.91        2.62      4.84 o 
   4   3  13       30.52       29.29      6.01 o 
   5   3  13       15.40       12.66      6.01 o 
  -3   4  13      119.57      115.52     11.95 o 
  -2   4  13      111.57      117.88     10.87 o 
  -1   4  13        0.33       -1.86      5.87 o 
   0   4  13        0.53        4.40      5.50 o 
   1   4  13      198.61      227.15     13.04 o 
   2   4  13        1.88       -1.23      5.11 o 
   3   4  13        0.00       -1.84      5.21 o 
   4   4  13        2.60        1.51      5.36 o 
   5   4  13        0.17        0.38      5.73 o 
  -3   5  13       39.83       38.64     10.05 o 
  -2   5  13       72.21       75.21      9.70 o 
  -1   5  13       22.40       21.78      7.13 o 
   0   5  13        1.38       -1.53      5.82 o 
   1   5  13      233.55      270.11     14.89 o 
   2   5  13        8.55        2.28      5.48 o 
   3   5  13        2.34        1.23      5.61 o 
   4   5  13       24.95       19.57      6.36 o 
   5   5  13       20.52       13.53      6.16 o 
  -2   6  13        2.65       -0.97      8.26 o 
  -1   6  13       16.06       13.54      7.21 o 
   0   6  13      290.54      287.24     16.27 o 
   1   6  13      148.93      182.16     12.99 o 
   2   6  13      106.86      128.72     10.63 o 
   3   6  13       33.86       28.84      6.99 o 
   4   6  13        0.34       -1.09      6.01 o 
  -2   7  13        7.53        2.69      8.25 o 
  -1   7  13        2.91        0.34      7.55 o 
   0   7  13      134.26      145.31     12.15 o 
   1   7  13      248.91      266.32     16.19 o 
   2   7  13        9.68       19.73      7.55 o 
   3   7  13        5.94        5.89      6.79 o 
   4   7  13        5.88        4.65      6.55 o 
  -1   8  13       20.89       19.12      8.68 o 
   0   8  13      148.28      173.86     14.06 o 
   1   8  13       53.39       52.49      9.67 o 
   2   8  13        0.01        0.58      7.22 o 
   3   8  13        1.98        5.24      7.60 o 
  -1  -5  14       22.89       28.20     11.52 o 
   0  -5  14        0.62        0.83     10.65 o 
   1  -5  14       17.96       22.25     12.09 o 
   2  -5  14        5.22        7.34     11.94 o 
  -2  -4  14       73.81       72.96     12.73 o 
  -1  -4  14       15.55       16.54     10.54 o 
   0  -4  14        0.61        0.68     10.10 o 
   1  -4  14        2.01        8.69     10.66 o 
   2  -4  14        1.05        0.49     10.87 o 
   3  -4  14       31.58       26.27     12.94 o 
  -2  -3  14       64.81       70.37     12.17 o 
  -1  -3  14       38.03       49.50     11.46 o 
   0  -3  14        2.16        3.94      9.97 o 
   1  -3  14        6.14        6.41     10.01 o 
   2  -3  14        0.10        1.21      9.99 o 
   3  -3  14        1.26        1.79     10.82 o 
  -3  -2  14        0.50        2.79      6.50 o 
  -2  -2  14       13.49        9.85      5.96 o 
  -1  -2  14        0.34       -1.77      9.29 o 
   0  -2  14        0.46        2.20      9.45 o 
   1  -2  14       40.89       51.73     11.28 o 
   2  -2  14       27.27       28.39     10.44 o 
   3  -2  14        1.62       -2.45      9.99 o 
  -3  -1  14        8.49        4.18      6.71 o 
  -2  -1  14        2.19       -0.08      5.97 o 
  -1  -1  14       48.10       32.62     11.51 o 
   0  -1  14        2.55        3.56      5.17 o 
   1  -1  14      114.38      139.00     10.89 o 
   2  -1  14       89.42      121.26     11.33 o 
   3  -1  14        0.01       -1.37      9.38 o 
  -3   0  14        1.75        1.01      6.57 o 
  -2   0  14        9.37        6.73      5.61 o 
  -1   0  14       82.04       78.03      6.90 o 
   0   0  14        0.63        0.30      4.88 o 
   1   0  14      133.48      130.14     22.00 o 
   2   0  14       67.68       72.29      6.13 o 
   3   0  14        0.01        1.55      4.91 o 
   4   0  14        4.86        3.16      6.10 o 
  -3   1  14       16.87       16.43      6.52 o 
  -2   1  14       51.65       51.27      6.61 o 
  -1   1  14       58.44       61.33      6.27 o 
   0   1  14        0.06        0.75      4.44 o 
   1   1  14      223.71      231.36     13.24 o 
   2   1  14        1.63        1.81      4.28 o 
   3   1  14        0.03        1.06      4.57 o 
   4   1  14       14.29       17.95      6.12 o 
  -3   2  14        8.83        8.46      6.90 o 
  -2   2  14       55.40       42.56     10.58 o 
  -1   2  14       18.52       19.13      5.37 o 
   0   2  14        7.95        9.46      4.71 o 
   1   2  14       24.21       17.02      4.89 o 
   2   2  14       26.43       26.51      5.05 o 
   3   2  14        0.28       -0.03      5.18 o 
   4   2  14       51.39       56.73      7.45 o 
  -3   3  14        7.49        5.72      8.58 o 
  -2   3  14        2.40        2.13      7.17 o 
  -1   3  14       24.69       24.08      6.69 o 
   0   3  14        1.61        0.88      5.50 o 
   1   3  14       16.14       16.94      5.97 o 
   2   3  14      245.60      237.76     13.29 o 
   3   3  14        0.88        2.38      5.53 o 
   4   3  14      119.10      129.69      9.92 o 
  -2   4  14       21.17       20.05      8.05 o 
  -1   4  14        3.98        4.38      6.54 o 
   0   4  14        8.26        9.29      6.15 o 
   1   4  14       58.72       63.12      7.96 o 
   2   4  14       19.57       21.15      6.34 o 
   3   4  14        4.99        5.48      5.96 o 
   4   4  14       62.59       66.24      8.29 o 
  -2   5  14        0.04        1.03      7.67 o 
  -1   5  14       42.58       18.06      7.52 o 
   0   5  14       15.11       11.36      6.77 o 
   1   5  14       51.52       62.40      8.43 o 
   2   5  14       36.65       38.04      7.37 o 
   3   5  14       17.09       25.24      6.95 o 
   4   5  14        0.26       -1.04      6.39 o 
  -1   6  14       27.41       12.53      7.90 o 
   0   6  14        6.10        9.24      7.46 o 
   1   6  14       22.60       19.29      7.72 o 
   2   6  14        5.14        9.32      6.92 o 
   3   6  14        0.13        0.52      6.67 o 
  -1   7  14        8.29        5.80      8.34 o 
   0   7  14        0.00       -2.30      7.87 o 
   1   7  14        1.31        1.91      7.73 o 
   2   7  14       17.09        9.03      7.37 o 
   3   7  14        0.58       -1.40      6.68 o 
   1   8  14        0.24        2.31      8.79 o 
   0  -4  15        1.03        2.05     11.66 o 
   1  -4  15        0.10       -1.71     11.81 o 
  -1  -3  15        4.39        2.44     10.98 o 
   0  -3  15       10.25       15.27     11.57 o 
   1  -3  15        5.96       13.38     11.72 o 
   2  -3  15       23.46       30.99     12.58 o 
  -2  -2  15       13.71        2.16     11.26 o 
  -1  -2  15        2.25       -0.55     10.61 o 
   0  -2  15        1.20        3.01     10.75 o 
   1  -2  15        9.49        7.43     10.99 o 
   2  -2  15       29.27       12.12     10.84 o 
   3  -2  15       27.33       26.13     12.36 o 
  -2  -1  15       15.34       17.79      7.07 o 
  -1  -1  15        0.00        0.23      6.20 o 
   0  -1  15        2.55        2.42      5.46 o 
   1  -1  15        0.00        1.46     10.16 o 
   2  -1  15        7.94        3.27     10.26 o 
   3  -1  15        0.20        0.03     10.99 o 
  -2   0  15        2.66        1.07      6.01 o 
  -1   0  15       34.34       39.21      6.59 o 
   0   0  15       16.32       17.83      6.03 o 
   1   0  15        3.70        0.37      5.49 o 
   2   0  15        0.74        0.45      5.32 o 
   3   0  15        2.52        5.19      5.57 o 
  -2   1  15       18.69       13.20      6.36 o 
  -1   1  15       15.38       11.22      6.02 o 
   0   1  15        4.16        2.11      5.08 o 
   1   1  15       38.80       46.51      6.51 o 
   2   1  15       13.19       15.76      5.17 o 
   3   1  15        1.25        1.64      5.45 o 
   4   1  15       17.02       16.80      7.34 o 
  -2   2  15       41.46       41.36      7.10 o 
  -1   2  15       28.16       24.54      6.10 o 
   0   2  15       12.39       12.53      5.38 o 
   1   2  15       36.67       40.03      6.02 o 
   2   2  15        0.43       -2.70      4.79 o 
   3   2  15       13.45       18.47      6.29 o 
   4   2  15       11.34       19.46      6.92 o 
  -2   3  15       34.47       28.81      8.70 o 
  -1   3  15        7.62       12.25      7.04 o 
   0   3  15       41.67       36.65      7.46 o 
   1   3  15        0.50       -0.47      5.55 o 
   2   3  15       18.73       18.32      6.40 o 
   3   3  15        1.56       -0.83      5.65 o 
   4   3  15        0.00       -1.60      6.46 o 
  -2   4  15       51.59       41.60      9.57 o 
  -1   4  15        1.00       -0.92      7.08 o 
   0   4  15        2.20        0.77      6.46 o 
   1   4  15        1.97        3.26      6.53 o 
   2   4  15       37.73       30.85      7.24 o 
   3   4  15        6.75        4.55      6.43 o 
  -1   5  15        0.33       -1.30      7.38 o 
   0   5  15       17.59       25.72      8.00 o 
   1   5  15       95.18       89.67      9.96 o 
   2   5  15       39.21       28.51      7.78 o 
   3   5  15        0.07        3.24      6.84 o 
   0   6  15       34.86       34.45      9.00 o 
   1   6  15       58.99       79.99     10.04 o 
   2   6  15        5.70        1.52      6.92 o 
   0  -2  16        0.24        2.82     12.17 o 
   1  -2  16        2.25        1.42     12.14 o 
  -1  -1  16        0.02       -0.17      6.99 o 
   0  -1  16        1.81        7.63     12.04 o 
   1  -1  16        4.17        4.64     11.66 o 
   2  -1  16       14.85        3.99     11.57 o 
  -1   0  16       51.73       51.36      8.21 o 
   0   0  16        0.02        0.25      6.40 o 
   1   0  16       54.28       58.06      7.55 o 
   2   0  16        8.19        4.24      5.70 o 
   3   0  16        5.13       -3.41     11.96 o 
  -1   1  16       44.93       45.40      7.29 o 
   0   1  16       49.02       44.33      6.90 o 
   1   1  16       18.79       11.35      6.29 o 
   2   1  16        0.10        1.57      5.54 o 
   3   1  16        1.30        0.36      6.04 o 
  -1   2  16        1.01        2.37      6.10 o 
   0   2  16       24.90       30.08      6.53 o 
   1   2  16       68.19       76.51     12.25 o 
   2   2  16       18.60       12.21      7.26 o 
   3   2  16        8.74        6.14      6.50 o 
  -1   3  16       39.53       38.76      8.68 o 
   0   3  16       28.12       27.58      7.84 o 
   1   3  16        4.60        3.32      6.89 o 
   2   3  16       99.88       82.16      9.14 o 
   3   3  16       29.92       29.49      7.38 o 
   0   4  16      140.03      141.01     11.70 o 
   1   4  16       18.03       17.71      7.73 o 
   2   4  16       28.99       32.84      7.63 o 
   1   5  16       19.75       15.02      8.14 o 
   2   5  16        1.80        2.11      7.17 o 
                                                 
